# Supplementary material for: Possible Role of Circulating Bone Marrow Mesenchymal Progenitors in Modulating Inflammation and Promoting Wound Repair
Source: Int J Mol Sci. 2021 Dec 22;23(1):78. doi: 10.3390/ijms23010078 (PMC8744598; doi:10.3390/ijms23010078)
Supplement: Supplementary file 1 [file ijms-23-00078-s001.zip]

Archive with 2 entries (2 files):
- Supplementary Table S1_qpcr_analysis.xlsx
- Supplementary Table S2_elisa_analysis.xlsx
