# Supplementary material for: Possible Role of Circulating Bone Marrow Mesenchymal Progenitors in Modulating Inflammation and Promoting Wound Repair
Source: Int J Mol Sci. 2021 Dec 22;23(1):78. doi: 10.3390/ijms23010078 (PMC8744598; doi:10.3390/ijms23010078)
Supplement: Supplementary file 1 [file ijms-23-00078-s001.zip › Supplementary Table S1_qpcr_analysis.xlsx]

## Sheet: IL-8
term	contrast	adj.p.value
condition	HGF-TNFα	0.965332
condition	Scratch-TNFα	0.940986
condition	Scratch + BMMPs-TNFα	0.00310862
condition	Scratch + TNFα-TNFα	0.00332466
condition	Scratch + HGF-TNFα	6.8355e-09
condition	Scratch + TNFα + BMMPs-TNFα	8.53383e-06
condition	Scratch + HGF + BMMPs-TNFα	0
condition	Scratch-HGF	0.372906
condition	Scratch + BMMPs-HGF	0.0573457
condition	Scratch + TNFα-HGF	0.060513
condition	Scratch + HGF-HGF	2.61911e-07
condition	Scratch + TNFα + BMMPs-HGF	0.000297469
condition	Scratch + HGF + BMMPs-HGF	0
condition	Scratch + BMMPs-Scratch	7.25381e-05
condition	Scratch + TNFα-Scratch	7.81436e-05
condition	Scratch + HGF-Scratch	1.28713e-10
condition	Scratch + TNFα + BMMPs-Scratch	1.49605e-07
condition	Scratch + HGF + BMMPs-Scratch	0
condition	Scratch + TNFα-Scratch + BMMPs	1
condition	Scratch + HGF-Scratch + BMMPs	0.00872119
condition	Scratch + TNFα + BMMPs-Scratch + BMMPs	0.639561
condition	Scratch + HGF + BMMPs-Scratch + BMMPs	0
condition	Scratch + HGF-Scratch + TNFα	0.00818141
condition	Scratch + TNFα + BMMPs-Scratch + TNFα	0.625353
condition	Scratch + HGF + BMMPs-Scratch + TNFα	0
condition	Scratch + TNFα + BMMPs-Scratch + HGF	0.469855
condition	Scratch + HGF + BMMPs-Scratch + HGF	0
condition	Scratch + HGF + BMMPs-Scratch + TNFα + BMMPs	0
day	3-1	0
day	5-1	0
day	5-3	0
condition:day	HGF:1-TNFα:1	1
condition:day	Scratch:1-TNFα:1	1
condition:day	Scratch + BMMPs:1-TNFα:1	0.942984
condition:day	Scratch + TNFα:1-TNFα:1	0.976147
condition:day	Scratch + HGF:1-TNFα:1	0.0441262
condition:day	Scratch + TNFα + BMMPs:1-TNFα:1	0.0441262
condition:day	Scratch + HGF + BMMPs:1-TNFα:1	2.68533e-07
condition:day	TNFα:3-TNFα:1	0
condition:day	HGF:3-TNFα:1	0
condition:day	Scratch:3-TNFα:1	0
condition:day	Scratch + BMMPs:3-TNFα:1	0
condition:day	Scratch + TNFα:3-TNFα:1	2.25842e-12
condition:day	Scratch + HGF:3-TNFα:1	1.44759e-08
condition:day	Scratch + TNFα + BMMPs:3-TNFα:1	2.22291e-11
condition:day	Scratch + HGF + BMMPs:3-TNFα:1	0
condition:day	TNFα:5-TNFα:1	0
condition:day	HGF:5-TNFα:1	0
condition:day	Scratch:5-TNFα:1	0
condition:day	Scratch + BMMPs:5-TNFα:1	0
condition:day	Scratch + TNFα:5-TNFα:1	0
condition:day	Scratch + HGF:5-TNFα:1	0
condition:day	Scratch + TNFα + BMMPs:5-TNFα:1	0
condition:day	Scratch + HGF + BMMPs:5-TNFα:1	0
condition:day	Scratch:1-HGF:1	1
condition:day	Scratch + BMMPs:1-HGF:1	0.910603
condition:day	Scratch + TNFα:1-HGF:1	0.957902
condition:day	Scratch + HGF:1-HGF:1	0.0333752
condition:day	Scratch + TNFα + BMMPs:1-HGF:1	0.0333752
condition:day	Scratch + HGF + BMMPs:1-HGF:1	3.84904e-07
condition:day	TNFα:3-HGF:1	0
condition:day	HGF:3-HGF:1	0
condition:day	Scratch:3-HGF:1	0
condition:day	Scratch + BMMPs:3-HGF:1	0
condition:day	Scratch + TNFα:3-HGF:1	4.20952e-12
condition:day	Scratch + HGF:3-HGF:1	2.06491e-08
condition:day	Scratch + TNFα + BMMPs:3-HGF:1	3.21801e-11
condition:day	Scratch + HGF + BMMPs:3-HGF:1	0
condition:day	TNFα:5-HGF:1	0
condition:day	HGF:5-HGF:1	0
condition:day	Scratch:5-HGF:1	0
condition:day	Scratch + BMMPs:5-HGF:1	0
condition:day	Scratch + TNFα:5-HGF:1	0
condition:day	Scratch + HGF:5-HGF:1	0
condition:day	Scratch + TNFα + BMMPs:5-HGF:1	0
condition:day	Scratch + HGF + BMMPs:5-HGF:1	0
condition:day	Scratch + BMMPs:1-Scratch:1	0.742723
condition:day	Scratch + TNFα:1-Scratch:1	0.838195
condition:day	Scratch + HGF:1-Scratch:1	0.0130306
condition:day	Scratch + TNFα + BMMPs:1-Scratch:1	0.0130306
condition:day	Scratch + HGF + BMMPs:1-Scratch:1	1.22018e-06
condition:day	TNFα:3-Scratch:1	0
condition:day	HGF:3-Scratch:1	0
condition:day	Scratch:3-Scratch:1	0
condition:day	Scratch + BMMPs:3-Scratch:1	1.98797e-12
condition:day	Scratch + TNFα:3-Scratch:1	1.74627e-11
condition:day	Scratch + HGF:3-Scratch:1	6.46678e-08
condition:day	Scratch + TNFα + BMMPs:3-Scratch:1	1.00123e-10
condition:day	Scratch + HGF + BMMPs:3-Scratch:1	0
condition:day	TNFα:5-Scratch:1	0
condition:day	HGF:5-Scratch:1	0
condition:day	Scratch:5-Scratch:1	0
condition:day	Scratch + BMMPs:5-Scratch:1	0
condition:day	Scratch + TNFα:5-Scratch:1	0
condition:day	Scratch + HGF:5-Scratch:1	0
condition:day	Scratch + TNFα + BMMPs:5-Scratch:1	0
condition:day	Scratch + HGF + BMMPs:5-Scratch:1	0
condition:day	Scratch + TNFα:1-Scratch + BMMPs:1	1
condition:day	Scratch + HGF:1-Scratch + BMMPs:1	0.945695
condition:day	Scratch + TNFα + BMMPs:1-Scratch + BMMPs:1	0.945695
condition:day	Scratch + HGF + BMMPs:1-Scratch + BMMPs:1	3.37282e-10
condition:day	TNFα:3-Scratch + BMMPs:1	0
condition:day	HGF:3-Scratch + BMMPs:1	0
condition:day	Scratch:3-Scratch + BMMPs:1	0
condition:day	Scratch + BMMPs:3-Scratch + BMMPs:1	0
condition:day	Scratch + TNFα:3-Scratch + BMMPs:1	0
condition:day	Scratch + HGF:3-Scratch + BMMPs:1	1.86258e-11
condition:day	Scratch + TNFα + BMMPs:3-Scratch + BMMPs:1	0
condition:day	Scratch + HGF + BMMPs:3-Scratch + BMMPs:1	0
condition:day	TNFα:5-Scratch + BMMPs:1	0
condition:day	HGF:5-Scratch + BMMPs:1	0
condition:day	Scratch:5-Scratch + BMMPs:1	0
condition:day	Scratch + BMMPs:5-Scratch + BMMPs:1	0
condition:day	Scratch + TNFα:5-Scratch + BMMPs:1	0
condition:day	Scratch + HGF:5-Scratch + BMMPs:1	0
condition:day	Scratch + TNFα + BMMPs:5-Scratch + BMMPs:1	0
condition:day	Scratch + HGF + BMMPs:5-Scratch + BMMPs:1	0
condition:day	Scratch + HGF:1-Scratch + TNFα:1	0.890698
condition:day	Scratch + TNFα + BMMPs:1-Scratch + TNFα:1	0.890698
condition:day	Scratch + HGF + BMMPs:1-Scratch + TNFα:1	5.87419e-10
condition:day	TNFα:3-Scratch + TNFα:1	0
condition:day	HGF:3-Scratch + TNFα:1	0
condition:day	Scratch:3-Scratch + TNFα:1	0
condition:day	Scratch + BMMPs:3-Scratch + TNFα:1	0
condition:day	Scratch + TNFα:3-Scratch + TNFα:1	0
condition:day	Scratch + HGF:3-Scratch + TNFα:1	3.37834e-11
condition:day	Scratch + TNFα + BMMPs:3-Scratch + TNFα:1	0
condition:day	Scratch + HGF + BMMPs:3-Scratch + TNFα:1	0
condition:day	TNFα:5-Scratch + TNFα:1	0
condition:day	HGF:5-Scratch + TNFα:1	0
condition:day	Scratch:5-Scratch + TNFα:1	0
condition:day	Scratch + BMMPs:5-Scratch + TNFα:1	0
condition:day	Scratch + TNFα:5-Scratch + TNFα:1	0
condition:day	Scratch + HGF:5-Scratch + TNFα:1	0
condition:day	Scratch + TNFα + BMMPs:5-Scratch + TNFα:1	0
condition:day	Scratch + HGF + BMMPs:5-Scratch + TNFα:1	0
condition:day	Scratch + TNFα + BMMPs:1-Scratch + HGF:1	1
condition:day	Scratch + HGF + BMMPs:1-Scratch + HGF:1	0
condition:day	TNFα:3-Scratch + HGF:1	0
condition:day	HGF:3-Scratch + HGF:1	0
condition:day	Scratch:3-Scratch + HGF:1	0
condition:day	Scratch + BMMPs:3-Scratch + HGF:1	0
condition:day	Scratch + TNFα:3-Scratch + HGF:1	0
condition:day	Scratch + HGF:3-Scratch + HGF:1	0
condition:day	Scratch + TNFα + BMMPs:3-Scratch + HGF:1	0
condition:day	Scratch + HGF + BMMPs:3-Scratch + HGF:1	0
condition:day	TNFα:5-Scratch + HGF:1	0
condition:day	HGF:5-Scratch + HGF:1	0
condition:day	Scratch:5-Scratch + HGF:1	0
condition:day	Scratch + BMMPs:5-Scratch + HGF:1	0
condition:day	Scratch + TNFα:5-Scratch + HGF:1	0
condition:day	Scratch + HGF:5-Scratch + HGF:1	0
condition:day	Scratch + TNFα + BMMPs:5-Scratch + HGF:1	0
condition:day	Scratch + HGF + BMMPs:5-Scratch + HGF:1	0
condition:day	Scratch + HGF + BMMPs:1-Scratch + TNFα + BMMPs:1	0
condition:day	TNFα:3-Scratch + TNFα + BMMPs:1	0
condition:day	HGF:3-Scratch + TNFα + BMMPs:1	0
condition:day	Scratch:3-Scratch + TNFα + BMMPs:1	0
condition:day	Scratch + BMMPs:3-Scratch + TNFα + BMMPs:1	0
condition:day	Scratch + TNFα:3-Scratch + TNFα + BMMPs:1	0
condition:day	Scratch + HGF:3-Scratch + TNFα + BMMPs:1	0
condition:day	Scratch + TNFα + BMMPs:3-Scratch + TNFα + BMMPs:1	0
condition:day	Scratch + HGF + BMMPs:3-Scratch + TNFα + BMMPs:1	0
condition:day	TNFα:5-Scratch + TNFα + BMMPs:1	0
condition:day	HGF:5-Scratch + TNFα + BMMPs:1	0
condition:day	Scratch:5-Scratch + TNFα + BMMPs:1	0
condition:day	Scratch + BMMPs:5-Scratch + TNFα + BMMPs:1	0
condition:day	Scratch + TNFα:5-Scratch + TNFα + BMMPs:1	0
condition:day	Scratch + HGF:5-Scratch + TNFα + BMMPs:1	0
condition:day	Scratch + TNFα + BMMPs:5-Scratch + TNFα + BMMPs:1	0
condition:day	Scratch + HGF + BMMPs:5-Scratch + TNFα + BMMPs:1	0
condition:day	TNFα:3-Scratch + HGF + BMMPs:1	2.17328e-06
condition:day	HGF:3-Scratch + HGF + BMMPs:1	0.00321872
condition:day	Scratch:3-Scratch + HGF + BMMPs:1	5.89157e-06
condition:day	Scratch + BMMPs:3-Scratch + HGF + BMMPs:1	0.0733512
condition:day	Scratch + TNFα:3-Scratch + HGF + BMMPs:1	0.206601
condition:day	Scratch + HGF:3-Scratch + HGF + BMMPs:1	1
condition:day	Scratch + TNFα + BMMPs:3-Scratch + HGF + BMMPs:1	0.493669
condition:day	Scratch + HGF + BMMPs:3-Scratch + HGF + BMMPs:1	0
condition:day	TNFα:5-Scratch + HGF + BMMPs:1	0
condition:day	HGF:5-Scratch + HGF + BMMPs:1	0
condition:day	Scratch:5-Scratch + HGF + BMMPs:1	0
condition:day	Scratch + BMMPs:5-Scratch + HGF + BMMPs:1	0
condition:day	Scratch + TNFα:5-Scratch + HGF + BMMPs:1	0
condition:day	Scratch + HGF:5-Scratch + HGF + BMMPs:1	0
condition:day	Scratch + TNFα + BMMPs:5-Scratch + HGF + BMMPs:1	0
condition:day	Scratch + HGF + BMMPs:5-Scratch + HGF + BMMPs:1	0
condition:day	HGF:3-TNFα:3	0.869864
condition:day	Scratch:3-TNFα:3	1
condition:day	Scratch + BMMPs:3-TNFα:3	0.20807
condition:day	Scratch + TNFα:3-TNFα:3	0.0739873
condition:day	Scratch + HGF:3-TNFα:3	4.08082e-05
condition:day	Scratch + TNFα + BMMPs:3-TNFα:3	0.0192478
condition:day	Scratch + HGF + BMMPs:3-TNFα:3	8.22508e-07
condition:day	TNFα:5-TNFα:3	0
condition:day	HGF:5-TNFα:3	0
condition:day	Scratch:5-TNFα:3	0
condition:day	Scratch + BMMPs:5-TNFα:3	2.6068e-12
condition:day	Scratch + TNFα:5-TNFα:3	0
condition:day	Scratch + HGF:5-TNFα:3	1.92037e-09
condition:day	Scratch + TNFα + BMMPs:5-TNFα:3	6.64757e-12
condition:day	Scratch + HGF + BMMPs:5-TNFα:3	0
condition:day	Scratch:3-HGF:3	0.962179
condition:day	Scratch + BMMPs:3-HGF:3	0.999977
condition:day	Scratch + TNFα:3-HGF:3	0.995839
condition:day	Scratch + HGF:3-HGF:3	0.0387719
condition:day	Scratch + TNFα + BMMPs:3-HGF:3	0.916681
condition:day	Scratch + HGF + BMMPs:3-HGF:3	5.00767e-10
condition:day	TNFα:5-HGF:3	0
condition:day	HGF:5-HGF:3	0
condition:day	Scratch:5-HGF:3	0
condition:day	Scratch + BMMPs:5-HGF:3	0
condition:day	Scratch + TNFα:5-HGF:3	0
condition:day	Scratch + HGF:5-HGF:3	0
condition:day	Scratch + TNFα + BMMPs:5-HGF:3	0
condition:day	Scratch + HGF + BMMPs:5-HGF:3	0
condition:day	Scratch + BMMPs:3-Scratch:3	0.356291
condition:day	Scratch + TNFα:3-Scratch:3	0.145894
condition:day	Scratch + HGF:3-Scratch:3	0.000108769
condition:day	Scratch + TNFα + BMMPs:3-Scratch:3	0.0425325
condition:day	Scratch + HGF + BMMPs:3-Scratch:3	3.03488e-07
condition:day	TNFα:5-Scratch:3	0
condition:day	HGF:5-Scratch:3	0
condition:day	Scratch:5-Scratch:3	0
condition:day	Scratch + BMMPs:5-Scratch:3	0
condition:day	Scratch + TNFα:5-Scratch:3	0
condition:day	Scratch + HGF:5-Scratch:3	7.31976e-10
condition:day	Scratch + TNFα + BMMPs:5-Scratch:3	9.94982e-13
condition:day	Scratch + HGF + BMMPs:5-Scratch:3	0
condition:day	Scratch + TNFα:3-Scratch + BMMPs:3	1
condition:day	Scratch + HGF:3-Scratch + BMMPs:3	0.421541
condition:day	Scratch + TNFα + BMMPs:3-Scratch + BMMPs:3	0.999998
condition:day	Scratch + HGF + BMMPs:3-Scratch + BMMPs:3	1.14417e-11
condition:day	TNFα:5-Scratch + BMMPs:3	0
condition:day	HGF:5-Scratch + BMMPs:3	0
condition:day	Scratch:5-Scratch + BMMPs:3	0
condition:day	Scratch + BMMPs:5-Scratch + BMMPs:3	0
condition:day	Scratch + TNFα:5-Scratch + BMMPs:3	0
condition:day	Scratch + HGF:5-Scratch + BMMPs:3	0
condition:day	Scratch + TNFα + BMMPs:5-Scratch + BMMPs:3	0
condition:day	Scratch + HGF + BMMPs:5-Scratch + BMMPs:3	0
condition:day	Scratch + HGF:3-Scratch + TNFα:3	0.731715
condition:day	Scratch + TNFα + BMMPs:3-Scratch + TNFα:3	1
condition:day	Scratch + HGF + BMMPs:3-Scratch + TNFα:3	5.68434e-13
condition:day	TNFα:5-Scratch + TNFα:3	0
condition:day	HGF:5-Scratch + TNFα:3	0
condition:day	Scratch:5-Scratch + TNFα:3	0
condition:day	Scratch + BMMPs:5-Scratch + TNFα:3	0
condition:day	Scratch + TNFα:5-Scratch + TNFα:3	0
condition:day	Scratch + HGF:5-Scratch + TNFα:3	0
condition:day	Scratch + TNFα + BMMPs:5-Scratch + TNFα:3	0
condition:day	Scratch + HGF + BMMPs:5-Scratch + TNFα:3	0
condition:day	Scratch + TNFα + BMMPs:3-Scratch + HGF:3	0.954862
condition:day	Scratch + HGF + BMMPs:3-Scratch + HGF:3	0
condition:day	TNFα:5-Scratch + HGF:3	0
condition:day	HGF:5-Scratch + HGF:3	0
condition:day	Scratch:5-Scratch + HGF:3	0
condition:day	Scratch + BMMPs:5-Scratch + HGF:3	0
condition:day	Scratch + TNFα:5-Scratch + HGF:3	0
condition:day	Scratch + HGF:5-Scratch + HGF:3	0
condition:day	Scratch + TNFα + BMMPs:5-Scratch + HGF:3	0
condition:day	Scratch + HGF + BMMPs:5-Scratch + HGF:3	0
condition:day	Scratch + HGF + BMMPs:3-Scratch + TNFα + BMMPs:3	0
condition:day	TNFα:5-Scratch + TNFα + BMMPs:3	0
condition:day	HGF:5-Scratch + TNFα + BMMPs:3	0
condition:day	Scratch:5-Scratch + TNFα + BMMPs:3	0
condition:day	Scratch + BMMPs:5-Scratch + TNFα + BMMPs:3	0
condition:day	Scratch + TNFα:5-Scratch + TNFα + BMMPs:3	0
condition:day	Scratch + HGF:5-Scratch + TNFα + BMMPs:3	0
condition:day	Scratch + TNFα + BMMPs:5-Scratch + TNFα + BMMPs:3	0
condition:day	Scratch + HGF + BMMPs:5-Scratch + TNFα + BMMPs:3	0
condition:day	TNFα:5-Scratch + HGF + BMMPs:3	0.000279206
condition:day	HGF:5-Scratch + HGF + BMMPs:3	0.000119199
condition:day	Scratch:5-Scratch + HGF + BMMPs:3	4.70948e-07
condition:day	Scratch + BMMPs:5-Scratch + HGF + BMMPs:3	0.106023
condition:day	Scratch + TNFα:5-Scratch + HGF + BMMPs:3	0.0469586
condition:day	Scratch + HGF:5-Scratch + HGF + BMMPs:3	0.980131
condition:day	Scratch + TNFα + BMMPs:5-Scratch + HGF + BMMPs:3	0.158433
condition:day	Scratch + HGF + BMMPs:5-Scratch + HGF + BMMPs:3	0
condition:day	HGF:5-TNFα:5	1
condition:day	Scratch:5-TNFα:5	0.966756
condition:day	Scratch + BMMPs:5-TNFα:5	0.933268
condition:day	Scratch + TNFα:5-TNFα:5	0.989268
condition:day	Scratch + HGF:5-TNFα:5	0.0599736
condition:day	Scratch + TNFα + BMMPs:5-TNFα:5	0.866712
condition:day	Scratch + HGF + BMMPs:5-TNFα:5	2.17967e-10
condition:day	Scratch:5-HGF:5	0.993532
condition:day	Scratch + BMMPs:5-HGF:5	0.829236
condition:day	Scratch + TNFα:5-HGF:5	0.952481
condition:day	Scratch + HGF:5-HGF:5	0.0306484
condition:day	Scratch + TNFα + BMMPs:5-HGF:5	0.725032
condition:day	Scratch + HGF + BMMPs:5-HGF:5	5.0659e-10
condition:day	Scratch + BMMPs:5-Scratch:5	0.0519784
condition:day	Scratch + TNFα:5-Scratch:5	0.116104
condition:day	Scratch + HGF:5-Scratch:5	0.000206936
condition:day	Scratch + TNFα + BMMPs:5-Scratch:5	0.0324427
condition:day	Scratch + HGF + BMMPs:5-Scratch:5	1.17786e-07
condition:day	Scratch + TNFα:5-Scratch + BMMPs:5	1
condition:day	Scratch + HGF:5-Scratch + BMMPs:5	0.975658
condition:day	Scratch + TNFα + BMMPs:5-Scratch + BMMPs:5	1
condition:day	Scratch + HGF + BMMPs:5-Scratch + BMMPs:5	0
condition:day	Scratch + HGF:5-Scratch + TNFα:5	0.887854
condition:day	Scratch + TNFα + BMMPs:5-Scratch + TNFα:5	1
condition:day	Scratch + HGF + BMMPs:5-Scratch + TNFα:5	0
condition:day	Scratch + TNFα + BMMPs:5-Scratch + HGF:5	0.992433
condition:day	Scratch + HGF + BMMPs:5-Scratch + HGF:5	0
condition:day	Scratch + HGF + BMMPs:5-Scratch + TNFα + BMMPs:5	0

## Sheet: CD73
term	contrast	adj.p.value
condition	HGF-TNFα	0.00852291
condition	Scratch-TNFα	0.019455
condition	Scratch + BMMPs-TNFα	2.38234e-11
condition	Scratch + TNFα-TNFα	0
condition	Scratch + HGF-TNFα	0
condition	Scratch + TNFα + BMMPs-TNFα	0
condition	Scratch + HGF + BMMPs-TNFα	0
condition	Scratch-HGF	5.95531e-08
condition	Scratch + BMMPs-HGF	0
condition	Scratch + TNFα-HGF	0
condition	Scratch + HGF-HGF	0
condition	Scratch + TNFα + BMMPs-HGF	6.81946e-09
condition	Scratch + HGF + BMMPs-HGF	0
condition	Scratch + BMMPs-Scratch	5.26318e-06
condition	Scratch + TNFα-Scratch	8.1356e-12
condition	Scratch + HGF-Scratch	4.69939e-09
condition	Scratch + TNFα + BMMPs-Scratch	0
condition	Scratch + HGF + BMMPs-Scratch	0
condition	Scratch + TNFα-Scratch + BMMPs	0.00911219
condition	Scratch + HGF-Scratch + BMMPs	0.489477
condition	Scratch + TNFα + BMMPs-Scratch + BMMPs	0
condition	Scratch + HGF + BMMPs-Scratch + BMMPs	0
condition	Scratch + HGF-Scratch + TNFα	0.62942
condition	Scratch + TNFα + BMMPs-Scratch + TNFα	0
condition	Scratch + HGF + BMMPs-Scratch + TNFα	5.36784e-08
condition	Scratch + TNFα + BMMPs-Scratch + HGF	0
condition	Scratch + HGF + BMMPs-Scratch + HGF	1.09532e-10
condition	Scratch + HGF + BMMPs-Scratch + TNFα + BMMPs	0
day	3-1	0.917971
day	5-1	0
day	5-3	0
condition:day	HGF:1-TNFα:1	0.999988
condition:day	Scratch:1-TNFα:1	0.0139587
condition:day	Scratch + BMMPs:1-TNFα:1	0
condition:day	Scratch + TNFα:1-TNFα:1	0.00233367
condition:day	Scratch + HGF:1-TNFα:1	2.84036e-09
condition:day	Scratch + TNFα + BMMPs:1-TNFα:1	0
condition:day	Scratch + HGF + BMMPs:1-TNFα:1	1
condition:day	TNFα:3-TNFα:1	0
condition:day	HGF:3-TNFα:1	0
condition:day	Scratch:3-TNFα:1	2.97062e-11
condition:day	Scratch + BMMPs:3-TNFα:1	0
condition:day	Scratch + TNFα:3-TNFα:1	0
condition:day	Scratch + HGF:3-TNFα:1	1
condition:day	Scratch + TNFα + BMMPs:3-TNFα:1	0
condition:day	Scratch + HGF + BMMPs:3-TNFα:1	3.40012e-06
condition:day	TNFα:5-TNFα:1	1.28331e-07
condition:day	HGF:5-TNFα:1	0.958047
condition:day	Scratch:5-TNFα:1	0.999998
condition:day	Scratch + BMMPs:5-TNFα:1	0.0158777
condition:day	Scratch + TNFα:5-TNFα:1	0.0229209
condition:day	Scratch + HGF:5-TNFα:1	0
condition:day	Scratch + TNFα + BMMPs:5-TNFα:1	3.15768e-06
condition:day	Scratch + HGF + BMMPs:5-TNFα:1	0
condition:day	Scratch:1-HGF:1	0.201805
condition:day	Scratch + BMMPs:1-HGF:1	0
condition:day	Scratch + TNFα:1-HGF:1	7.17383e-05
condition:day	Scratch + HGF:1-HGF:1	8.37121e-11
condition:day	Scratch + TNFα + BMMPs:1-HGF:1	0
condition:day	Scratch + HGF + BMMPs:1-HGF:1	0.99955
condition:day	TNFα:3-HGF:1	0
condition:day	HGF:3-HGF:1	0
condition:day	Scratch:3-HGF:1	0
condition:day	Scratch + BMMPs:3-HGF:1	0
condition:day	Scratch + TNFα:3-HGF:1	0
condition:day	Scratch + HGF:3-HGF:1	0.999998
condition:day	Scratch + TNFα + BMMPs:3-HGF:1	0
condition:day	Scratch + HGF + BMMPs:3-HGF:1	8.85569e-08
condition:day	TNFα:5-HGF:1	4.93614e-06
condition:day	HGF:5-HGF:1	1
condition:day	Scratch:5-HGF:1	1
condition:day	Scratch + BMMPs:5-HGF:1	0.000595874
condition:day	Scratch + TNFα:5-HGF:1	0.000908818
condition:day	Scratch + HGF:5-HGF:1	0
condition:day	Scratch + TNFα + BMMPs:5-HGF:1	0.000118043
condition:day	Scratch + HGF + BMMPs:5-HGF:1	0
condition:day	Scratch + BMMPs:1-Scratch:1	0
condition:day	Scratch + TNFα:1-Scratch:1	9.26799e-10
condition:day	Scratch + HGF:1-Scratch:1	0
condition:day	Scratch + TNFα + BMMPs:1-Scratch:1	0
condition:day	Scratch + HGF + BMMPs:1-Scratch:1	0.00630835
condition:day	TNFα:3-Scratch:1	0
condition:day	HGF:3-Scratch:1	0
condition:day	Scratch:3-Scratch:1	0
condition:day	Scratch + BMMPs:3-Scratch:1	0
condition:day	Scratch + TNFα:3-Scratch:1	0
condition:day	Scratch + HGF:3-Scratch:1	0.0192216
condition:day	Scratch + TNFα + BMMPs:3-Scratch:1	0
condition:day	Scratch + HGF + BMMPs:3-Scratch:1	0
condition:day	TNFα:5-Scratch:1	0.133487
condition:day	HGF:5-Scratch:1	0.724156
condition:day	Scratch:5-Scratch:1	0.159446
condition:day	Scratch + BMMPs:5-Scratch:1	7.78421e-09
condition:day	Scratch + TNFα:5-Scratch:1	1.20696e-08
condition:day	Scratch + HGF:5-Scratch:1	0
condition:day	Scratch + TNFα + BMMPs:5-Scratch:1	0.646671
condition:day	Scratch + HGF + BMMPs:5-Scratch:1	0
condition:day	Scratch + TNFα:1-Scratch + BMMPs:1	2.3988e-05
condition:day	Scratch + HGF:1-Scratch + BMMPs:1	0.807425
condition:day	Scratch + TNFα + BMMPs:1-Scratch + BMMPs:1	0.00436551
condition:day	Scratch + HGF + BMMPs:1-Scratch + BMMPs:1	1.03051e-12
condition:day	TNFα:3-Scratch + BMMPs:1	1.6659e-07
condition:day	HGF:3-Scratch + BMMPs:1	3.7483e-10
condition:day	Scratch:3-Scratch + BMMPs:1	0.999999
condition:day	Scratch + BMMPs:3-Scratch + BMMPs:1	0
condition:day	Scratch + TNFα:3-Scratch + BMMPs:1	0
condition:day	Scratch + HGF:3-Scratch + BMMPs:1	0
condition:day	Scratch + TNFα + BMMPs:3-Scratch + BMMPs:1	0
condition:day	Scratch + HGF + BMMPs:3-Scratch + BMMPs:1	0.0131168
condition:day	TNFα:5-Scratch + BMMPs:1	0
condition:day	HGF:5-Scratch + BMMPs:1	0
condition:day	Scratch:5-Scratch + BMMPs:1	0
condition:day	Scratch + BMMPs:5-Scratch + BMMPs:1	2.70663e-06
condition:day	Scratch + TNFα:5-Scratch + BMMPs:1	1.73079e-06
condition:day	Scratch + HGF:5-Scratch + BMMPs:1	0
condition:day	Scratch + TNFα + BMMPs:5-Scratch + BMMPs:1	0
condition:day	Scratch + HGF + BMMPs:5-Scratch + BMMPs:1	0
condition:day	Scratch + HGF:1-Scratch + TNFα:1	0.0356379
condition:day	Scratch + TNFα + BMMPs:1-Scratch + TNFα:1	2.99982e-13
condition:day	Scratch + HGF + BMMPs:1-Scratch + TNFα:1	0.00536026
condition:day	TNFα:3-Scratch + TNFα:1	0
condition:day	HGF:3-Scratch + TNFα:1	0
condition:day	Scratch:3-Scratch + TNFα:1	0.000570278
condition:day	Scratch + BMMPs:3-Scratch + TNFα:1	0
condition:day	Scratch + TNFα:3-Scratch + TNFα:1	0
condition:day	Scratch + HGF:3-Scratch + TNFα:1	0.00163782
condition:day	Scratch + TNFα + BMMPs:3-Scratch + TNFα:1	0
condition:day	Scratch + HGF + BMMPs:3-Scratch + TNFα:1	0.949745
condition:day	TNFα:5-Scratch + TNFα:1	0
condition:day	HGF:5-Scratch + TNFα:1	3.85802e-06
condition:day	Scratch:5-Scratch + TNFα:1	0.000104647
condition:day	Scratch + BMMPs:5-Scratch + TNFα:1	1
condition:day	Scratch + TNFα:5-Scratch + TNFα:1	1
condition:day	Scratch + HGF:5-Scratch + TNFα:1	0
condition:day	Scratch + TNFα + BMMPs:5-Scratch + TNFα:1	0
condition:day	Scratch + HGF + BMMPs:5-Scratch + TNFα:1	0
condition:day	Scratch + TNFα + BMMPs:1-Scratch + HGF:1	1.98845e-06
condition:day	Scratch + HGF + BMMPs:1-Scratch + HGF:1	7.00362e-09
condition:day	TNFα:3-Scratch + HGF:1	7.09852e-11
condition:day	HGF:3-Scratch + HGF:1	0
condition:day	Scratch:3-Scratch + HGF:1	0.999334
condition:day	Scratch + BMMPs:3-Scratch + HGF:1	0
condition:day	Scratch + TNFα:3-Scratch + HGF:1	0
condition:day	Scratch + HGF:3-Scratch + HGF:1	1.9535e-09
condition:day	Scratch + TNFα + BMMPs:3-Scratch + HGF:1	0
condition:day	Scratch + HGF + BMMPs:3-Scratch + HGF:1	0.913424
condition:day	TNFα:5-Scratch + HGF:1	0
condition:day	HGF:5-Scratch + HGF:1	2.88836e-12
condition:day	Scratch:5-Scratch + HGF:1	1.2153e-10
condition:day	Scratch + BMMPs:5-Scratch + HGF:1	0.00573749
condition:day	Scratch + TNFα:5-Scratch + HGF:1	0.00385625
condition:day	Scratch + HGF:5-Scratch + HGF:1	0
condition:day	Scratch + TNFα + BMMPs:5-Scratch + HGF:1	0
condition:day	Scratch + HGF + BMMPs:5-Scratch + HGF:1	0
condition:day	Scratch + HGF + BMMPs:1-Scratch + TNFα + BMMPs:1	0
condition:day	TNFα:3-Scratch + TNFα + BMMPs:1	0.337633
condition:day	HGF:3-Scratch + TNFα + BMMPs:1	0.0033573
condition:day	Scratch:3-Scratch + TNFα + BMMPs:1	0.000208616
condition:day	Scratch + BMMPs:3-Scratch + TNFα + BMMPs:1	0
condition:day	Scratch + TNFα:3-Scratch + TNFα + BMMPs:1	0
condition:day	Scratch + HGF:3-Scratch + TNFα + BMMPs:1	0
condition:day	Scratch + TNFα + BMMPs:3-Scratch + TNFα + BMMPs:1	6.81945e-06
condition:day	Scratch + HGF + BMMPs:3-Scratch + TNFα + BMMPs:1	1.68736e-09
condition:day	TNFα:5-Scratch + TNFα + BMMPs:1	0
condition:day	HGF:5-Scratch + TNFα + BMMPs:1	0
condition:day	Scratch:5-Scratch + TNFα + BMMPs:1	0
condition:day	Scratch + BMMPs:5-Scratch + TNFα + BMMPs:1	0
condition:day	Scratch + TNFα:5-Scratch + TNFα + BMMPs:1	0
condition:day	Scratch + HGF:5-Scratch + TNFα + BMMPs:1	0
condition:day	Scratch + TNFα + BMMPs:5-Scratch + TNFα + BMMPs:1	0
condition:day	Scratch + HGF + BMMPs:5-Scratch + TNFα + BMMPs:1	0
condition:day	TNFα:3-Scratch + HGF + BMMPs:1	0
condition:day	HGF:3-Scratch + HGF + BMMPs:1	0
condition:day	Scratch:3-Scratch + HGF + BMMPs:1	7.42573e-11
condition:day	Scratch + BMMPs:3-Scratch + HGF + BMMPs:1	0
condition:day	Scratch + TNFα:3-Scratch + HGF + BMMPs:1	0
condition:day	Scratch + HGF:3-Scratch + HGF + BMMPs:1	1
condition:day	Scratch + TNFα + BMMPs:3-Scratch + HGF + BMMPs:1	0
condition:day	Scratch + HGF + BMMPs:3-Scratch + HGF + BMMPs:1	8.5621e-06
condition:day	TNFα:5-Scratch + HGF + BMMPs:1	5.12138e-08
condition:day	HGF:5-Scratch + HGF + BMMPs:1	0.870273
condition:day	Scratch:5-Scratch + HGF + BMMPs:1	0.999884
condition:day	Scratch + BMMPs:5-Scratch + HGF + BMMPs:1	0.033553
condition:day	Scratch + TNFα:5-Scratch + HGF + BMMPs:1	0.0473664
condition:day	Scratch + HGF:5-Scratch + HGF + BMMPs:1	0
condition:day	Scratch + TNFα + BMMPs:5-Scratch + HGF + BMMPs:1	1.25201e-06
condition:day	Scratch + HGF + BMMPs:5-Scratch + HGF + BMMPs:1	0
condition:day	HGF:3-TNFα:3	0.976614
condition:day	Scratch:3-TNFα:3	6.69367e-09
condition:day	Scratch + BMMPs:3-TNFα:3	0
condition:day	Scratch + TNFα:3-TNFα:3	0
condition:day	Scratch + HGF:3-TNFα:3	0
condition:day	Scratch + TNFα + BMMPs:3-TNFα:3	0.0879466
condition:day	Scratch + HGF + BMMPs:3-TNFα:3	0
condition:day	TNFα:5-TNFα:3	0
condition:day	HGF:5-TNFα:3	0
condition:day	Scratch:5-TNFα:3	0
condition:day	Scratch + BMMPs:5-TNFα:3	0
condition:day	Scratch + TNFα:5-TNFα:3	0
condition:day	Scratch + HGF:5-TNFα:3	0
condition:day	Scratch + TNFα + BMMPs:5-TNFα:3	0
condition:day	Scratch + HGF + BMMPs:5-TNFα:3	0
condition:day	Scratch:3-HGF:3	1.50593e-11
condition:day	Scratch + BMMPs:3-HGF:3	0
condition:day	Scratch + TNFα:3-HGF:3	0
condition:day	Scratch + HGF:3-HGF:3	0
condition:day	Scratch + TNFα + BMMPs:3-HGF:3	0.967559
condition:day	Scratch + HGF + BMMPs:3-HGF:3	0
condition:day	TNFα:5-HGF:3	0
condition:day	HGF:5-HGF:3	0
condition:day	Scratch:5-HGF:3	0
condition:day	Scratch + BMMPs:5-HGF:3	0
condition:day	Scratch + TNFα:5-HGF:3	0
condition:day	Scratch + HGF:5-HGF:3	0
condition:day	Scratch + TNFα + BMMPs:5-HGF:3	0
condition:day	Scratch + HGF + BMMPs:5-HGF:3	0
condition:day	Scratch + BMMPs:3-Scratch:3	0
condition:day	Scratch + TNFα:3-Scratch:3	0
condition:day	Scratch + HGF:3-Scratch:3	1.99506e-11
condition:day	Scratch + TNFα + BMMPs:3-Scratch:3	0
condition:day	Scratch + HGF + BMMPs:3-Scratch:3	0.150681
condition:day	TNFα:5-Scratch:3	0
condition:day	HGF:5-Scratch:3	0
condition:day	Scratch:5-Scratch:3	0
condition:day	Scratch + BMMPs:5-Scratch:3	6.8553e-05
condition:day	Scratch + TNFα:5-Scratch:3	4.41447e-05
condition:day	Scratch + HGF:5-Scratch:3	0
condition:day	Scratch + TNFα + BMMPs:5-Scratch:3	0
condition:day	Scratch + HGF + BMMPs:5-Scratch:3	0
condition:day	Scratch + TNFα:3-Scratch + BMMPs:3	1
condition:day	Scratch + HGF:3-Scratch + BMMPs:3	0
condition:day	Scratch + TNFα + BMMPs:3-Scratch + BMMPs:3	0
condition:day	Scratch + HGF + BMMPs:3-Scratch + BMMPs:3	0
condition:day	TNFα:5-Scratch + BMMPs:3	0
condition:day	HGF:5-Scratch + BMMPs:3	0
condition:day	Scratch:5-Scratch + BMMPs:3	0
condition:day	Scratch + BMMPs:5-Scratch + BMMPs:3	0
condition:day	Scratch + TNFα:5-Scratch + BMMPs:3	0
condition:day	Scratch + HGF:5-Scratch + BMMPs:3	0.23501
condition:day	Scratch + TNFα + BMMPs:5-Scratch + BMMPs:3	0
condition:day	Scratch + HGF + BMMPs:5-Scratch + BMMPs:3	0
condition:day	Scratch + HGF:3-Scratch + TNFα:3	0
condition:day	Scratch + TNFα + BMMPs:3-Scratch + TNFα:3	0
condition:day	Scratch + HGF + BMMPs:3-Scratch + TNFα:3	0
condition:day	TNFα:5-Scratch + TNFα:3	0
condition:day	HGF:5-Scratch + TNFα:3	0
condition:day	Scratch:5-Scratch + TNFα:3	0
condition:day	Scratch + BMMPs:5-Scratch + TNFα:3	0
condition:day	Scratch + TNFα:5-Scratch + TNFα:3	0
condition:day	Scratch + HGF:5-Scratch + TNFα:3	0.160997
condition:day	Scratch + TNFα + BMMPs:5-Scratch + TNFα:3	0
condition:day	Scratch + HGF + BMMPs:5-Scratch + TNFα:3	1.95133e-12
condition:day	Scratch + TNFα + BMMPs:3-Scratch + HGF:3	0
condition:day	Scratch + HGF + BMMPs:3-Scratch + HGF:3	2.3128e-06
condition:day	TNFα:5-Scratch + HGF:3	1.88371e-07
condition:day	HGF:5-Scratch + HGF:3	0.97722
condition:day	Scratch:5-Scratch + HGF:3	1
condition:day	Scratch + BMMPs:5-Scratch + HGF:3	0.0114832
condition:day	Scratch + TNFα:5-Scratch + HGF:3	0.016712
condition:day	Scratch + HGF:5-Scratch + HGF:3	0
condition:day	Scratch + TNFα + BMMPs:5-Scratch + HGF:3	4.64128e-06
condition:day	Scratch + HGF + BMMPs:5-Scratch + HGF:3	0
condition:day	Scratch + HGF + BMMPs:3-Scratch + TNFα + BMMPs:3	0
condition:day	TNFα:5-Scratch + TNFα + BMMPs:3	0
condition:day	HGF:5-Scratch + TNFα + BMMPs:3	0
condition:day	Scratch:5-Scratch + TNFα + BMMPs:3	0
condition:day	Scratch + BMMPs:5-Scratch + TNFα + BMMPs:3	0
condition:day	Scratch + TNFα:5-Scratch + TNFα + BMMPs:3	0
condition:day	Scratch + HGF:5-Scratch + TNFα + BMMPs:3	0
condition:day	Scratch + TNFα + BMMPs:5-Scratch + TNFα + BMMPs:3	0
condition:day	Scratch + HGF + BMMPs:5-Scratch + TNFα + BMMPs:3	0
condition:day	TNFα:5-Scratch + HGF + BMMPs:3	0
condition:day	HGF:5-Scratch + HGF + BMMPs:3	4.86329e-09
condition:day	Scratch:5-Scratch + HGF + BMMPs:3	1.29915e-07
condition:day	Scratch + BMMPs:5-Scratch + HGF + BMMPs:3	0.630669
condition:day	Scratch + TNFα:5-Scratch + HGF + BMMPs:3	0.540405
condition:day	Scratch + HGF:5-Scratch + HGF + BMMPs:3	0
condition:day	Scratch + TNFα + BMMPs:5-Scratch + HGF + BMMPs:3	0
condition:day	Scratch + HGF + BMMPs:5-Scratch + HGF + BMMPs:3	0
condition:day	HGF:5-TNFα:5	9.13651e-05
condition:day	Scratch:5-TNFα:5	3.35846e-06
condition:day	Scratch + BMMPs:5-TNFα:5	0
condition:day	Scratch + TNFα:5-TNFα:5	0
condition:day	Scratch + HGF:5-TNFα:5	6.3888e-11
condition:day	Scratch + TNFα + BMMPs:5-TNFα:5	0.999999
condition:day	Scratch + HGF + BMMPs:5-TNFα:5	0
condition:day	Scratch:5-HGF:5	0.999998
condition:day	Scratch + BMMPs:5-HGF:5	3.4077e-05
condition:day	Scratch + TNFα:5-HGF:5	5.29755e-05
condition:day	Scratch + HGF:5-HGF:5	0
condition:day	Scratch + TNFα + BMMPs:5-HGF:5	0.00194222
condition:day	Scratch + HGF + BMMPs:5-HGF:5	0
condition:day	Scratch + BMMPs:5-Scratch:5	0.000857635
condition:day	Scratch + TNFα:5-Scratch:5	0.00130302
condition:day	Scratch + HGF:5-Scratch:5	0
condition:day	Scratch + TNFα + BMMPs:5-Scratch:5	8.09659e-05
condition:day	Scratch + HGF + BMMPs:5-Scratch:5	0
condition:day	Scratch + TNFα:5-Scratch + BMMPs:5	1
condition:day	Scratch + HGF:5-Scratch + BMMPs:5	0
condition:day	Scratch + TNFα + BMMPs:5-Scratch + BMMPs:5	0
condition:day	Scratch + HGF + BMMPs:5-Scratch + BMMPs:5	0
condition:day	Scratch + HGF:5-Scratch + TNFα:5	0
condition:day	Scratch + TNFα + BMMPs:5-Scratch + TNFα:5	4.79616e-14
condition:day	Scratch + HGF + BMMPs:5-Scratch + TNFα:5	0
condition:day	Scratch + TNFα + BMMPs:5-Scratch + HGF:5	6.68798e-13
condition:day	Scratch + HGF + BMMPs:5-Scratch + HGF:5	0
condition:day	Scratch + HGF + BMMPs:5-Scratch + TNFα + BMMPs:5	0
