# Supplementary material for: Possible Role of Circulating Bone Marrow Mesenchymal Progenitors in Modulating Inflammation and Promoting Wound Repair
Source: Int J Mol Sci. 2021 Dec 22;23(1):78. doi: 10.3390/ijms23010078 (PMC8744598; doi:10.3390/ijms23010078)
Supplement: Supplementary file 1 [file ijms-23-00078-s001.zip › Supplementary Table S2_elisa_analysis.xlsx]

## Sheet: IL-8
term	contrast	adj.p.value
condition	TNFα-Control	4.37317e-13
condition	HGF-Control	6.83615e-10
condition	Scratch-Control	4.37317e-13
condition	Scratch + BMMPs-Control	4.37317e-13
condition	Scratch + TNFα-Control	4.37317e-13
condition	Scratch + HGF-Control	4.37983e-13
condition	Scratch + TNFα + BMMPs-Control	4.37317e-13
condition	Scratch + HGF + BMMPs-Control	1.66025e-11
condition	HGF-TNFα	4.37317e-13
condition	Scratch-TNFα	0.000586518
condition	Scratch + BMMPs-TNFα	4.47087e-13
condition	Scratch + TNFα-TNFα	4.37317e-13
condition	Scratch + HGF-TNFα	4.37983e-13
condition	Scratch + TNFα + BMMPs-TNFα	4.37317e-13
condition	Scratch + HGF + BMMPs-TNFα	4.37317e-13
condition	Scratch-HGF	4.37317e-13
condition	Scratch + BMMPs-HGF	1.78967e-08
condition	Scratch + TNFα-HGF	4.37317e-13
condition	Scratch + HGF-HGF	1.20096e-05
condition	Scratch + TNFα + BMMPs-HGF	4.37317e-13
condition	Scratch + HGF + BMMPs-HGF	0.981149
condition	Scratch + BMMPs-Scratch	4.37317e-13
condition	Scratch + TNFα-Scratch	4.46421e-13
condition	Scratch + HGF-Scratch	4.37317e-13
condition	Scratch + TNFα + BMMPs-Scratch	5.43454e-13
condition	Scratch + HGF + BMMPs-Scratch	4.37317e-13
condition	Scratch + TNFα-Scratch + BMMPs	4.37317e-13
condition	Scratch + HGF-Scratch + BMMPs	0.708531
condition	Scratch + TNFα + BMMPs-Scratch + BMMPs	4.37317e-13
condition	Scratch + HGF + BMMPs-Scratch + BMMPs	8.26654e-07
condition	Scratch + HGF-Scratch + TNFα	4.37317e-13
condition	Scratch + TNFα + BMMPs-Scratch + TNFα	0.724812
condition	Scratch + HGF + BMMPs-Scratch + TNFα	4.37317e-13
condition	Scratch + TNFα + BMMPs-Scratch + HGF	4.37317e-13
condition	Scratch + HGF + BMMPs-Scratch + HGF	0.000456015
condition	Scratch + HGF + BMMPs-Scratch + TNFα + BMMPs	4.37317e-13
day	3-1	2.35379e-09
day	5-1	4.37539e-13
day	5-3	5.72486e-09
condition:day	TNFα:1-Control:1	4.37317e-13
condition:day	HGF:1-Control:1	3.35143e-12
condition:day	Scratch:1-Control:1	4.37317e-13
condition:day	Scratch + BMMPs:1-Control:1	4.77951e-13
condition:day	Scratch + TNFα:1-Control:1	4.37317e-13
condition:day	Scratch + HGF:1-Control:1	4.38205e-13
condition:day	Scratch + TNFα + BMMPs:1-Control:1	4.37317e-13
condition:day	Scratch + HGF + BMMPs:1-Control:1	3.75673e-11
condition:day	Control:3-Control:1	0.485234
condition:day	TNFα:3-Control:1	4.37317e-13
condition:day	HGF:3-Control:1	0.112449
condition:day	Scratch:3-Control:1	4.37317e-13
condition:day	Scratch + BMMPs:3-Control:1	2.65258e-11
condition:day	Scratch + TNFα:3-Control:1	4.37317e-13
condition:day	Scratch + HGF:3-Control:1	9.16267e-13
condition:day	Scratch + TNFα + BMMPs:3-Control:1	4.37317e-13
condition:day	Scratch + HGF + BMMPs:3-Control:1	9.79526e-06
condition:day	Control:5-Control:1	0.946208
condition:day	TNFα:5-Control:1	6.35825e-13
condition:day	HGF:5-Control:1	0.000641687
condition:day	Scratch:5-Control:1	4.37539e-13
condition:day	Scratch + BMMPs:5-Control:1	1.33421e-11
condition:day	Scratch + TNFα:5-Control:1	4.37317e-13
condition:day	Scratch + HGF:5-Control:1	0.204798
condition:day	Scratch + TNFα + BMMPs:5-Control:1	4.37317e-13
condition:day	Scratch + HGF + BMMPs:5-Control:1	0.00211351
condition:day	HGF:1-TNFα:1	2.32145e-10
condition:day	Scratch:1-TNFα:1	1.1373e-08
condition:day	Scratch + BMMPs:1-TNFα:1	1.8004e-07
condition:day	Scratch + TNFα:1-TNFα:1	1.25907e-08
condition:day	Scratch + HGF:1-TNFα:1	0.00190657
condition:day	Scratch + TNFα + BMMPs:1-TNFα:1	1.88309e-08
condition:day	Scratch + HGF + BMMPs:1-TNFα:1	1.71224e-11
condition:day	Control:3-TNFα:1	4.37317e-13
condition:day	TNFα:3-TNFα:1	0.41401
condition:day	HGF:3-TNFα:1	4.37539e-13
condition:day	Scratch:3-TNFα:1	0.999981
condition:day	Scratch + BMMPs:3-TNFα:1	2.40945e-11
condition:day	Scratch + TNFα:3-TNFα:1	8.008e-09
condition:day	Scratch + HGF:3-TNFα:1	2.01626e-09
condition:day	Scratch + TNFα + BMMPs:3-TNFα:1	3.81547e-05
condition:day	Scratch + HGF + BMMPs:3-TNFα:1	4.47087e-13
condition:day	Control:5-TNFα:1	4.37317e-13
condition:day	TNFα:5-TNFα:1	7.63808e-09
condition:day	HGF:5-TNFα:1	4.39093e-13
condition:day	Scratch:5-TNFα:1	0.0103002
condition:day	Scratch + BMMPs:5-TNFα:1	4.86461e-11
condition:day	Scratch + TNFα:5-TNFα:1	1.65584e-08
condition:day	Scratch + HGF:5-TNFα:1	4.37317e-13
condition:day	Scratch + TNFα + BMMPs:5-TNFα:1	1.46966e-07
condition:day	Scratch + HGF + BMMPs:5-TNFα:1	4.37983e-13
condition:day	Scratch:1-HGF:1	4.37317e-13
condition:day	Scratch + BMMPs:1-HGF:1	0.983479
condition:day	Scratch + TNFα:1-HGF:1	4.37317e-13
condition:day	Scratch + HGF:1-HGF:1	0.0119971
condition:day	Scratch + TNFα + BMMPs:1-HGF:1	4.37317e-13
condition:day	Scratch + HGF + BMMPs:1-HGF:1	1
condition:day	Control:3-HGF:1	7.44848e-08
condition:day	TNFα:3-HGF:1	4.89053e-13
condition:day	HGF:3-HGF:1	1.17963e-06
condition:day	Scratch:3-HGF:1	1.63643e-08
condition:day	Scratch + BMMPs:3-HGF:1	1
condition:day	Scratch + TNFα:3-HGF:1	4.37317e-13
condition:day	Scratch + HGF:3-HGF:1	1
condition:day	Scratch + TNFα + BMMPs:3-HGF:1	4.37539e-13
condition:day	Scratch + HGF + BMMPs:3-HGF:1	0.0242443
condition:day	Control:5-HGF:1	3.80555e-09
condition:day	TNFα:5-HGF:1	1
condition:day	HGF:5-HGF:1	0.000561971
condition:day	Scratch:5-HGF:1	0.00224887
condition:day	Scratch + BMMPs:5-HGF:1	1
condition:day	Scratch + TNFα:5-HGF:1	4.37317e-13
condition:day	Scratch + HGF:5-HGF:1	4.42676e-07
condition:day	Scratch + TNFα + BMMPs:5-HGF:1	4.37317e-13
condition:day	Scratch + HGF + BMMPs:5-HGF:1	0.000163692
condition:day	Scratch + BMMPs:1-Scratch:1	4.37539e-13
condition:day	Scratch + TNFα:1-Scratch:1	1
condition:day	Scratch + HGF:1-Scratch:1	4.47087e-13
condition:day	Scratch + TNFα + BMMPs:1-Scratch:1	1
condition:day	Scratch + HGF + BMMPs:1-Scratch:1	4.37317e-13
condition:day	Control:3-Scratch:1	4.37317e-13
condition:day	TNFα:3-Scratch:1	0.000517558
condition:day	HGF:3-Scratch:1	4.37317e-13
condition:day	Scratch:3-Scratch:1	1.62963e-10
condition:day	Scratch + BMMPs:3-Scratch:1	4.37317e-13
condition:day	Scratch + TNFα:3-Scratch:1	1
condition:day	Scratch + HGF:3-Scratch:1	4.37317e-13
condition:day	Scratch + TNFα + BMMPs:3-Scratch:1	0.886093
condition:day	Scratch + HGF + BMMPs:3-Scratch:1	4.37317e-13
condition:day	Control:5-Scratch:1	4.37317e-13
condition:day	TNFα:5-Scratch:1	4.37317e-13
condition:day	HGF:5-Scratch:1	4.37317e-13
condition:day	Scratch:5-Scratch:1	4.66849e-13
condition:day	Scratch + BMMPs:5-Scratch:1	4.37317e-13
condition:day	Scratch + TNFα:5-Scratch:1	1
condition:day	Scratch + HGF:5-Scratch:1	4.37317e-13
condition:day	Scratch + TNFα + BMMPs:5-Scratch:1	1
condition:day	Scratch + HGF + BMMPs:5-Scratch:1	4.37317e-13
condition:day	Scratch + TNFα:1-Scratch + BMMPs:1	4.37539e-13
condition:day	Scratch + HGF:1-Scratch + BMMPs:1	0.670331
condition:day	Scratch + TNFα + BMMPs:1-Scratch + BMMPs:1	4.37539e-13
condition:day	Scratch + HGF + BMMPs:1-Scratch + BMMPs:1	0.681294
condition:day	Control:3-Scratch + BMMPs:1	9.91049e-11
condition:day	TNFα:3-Scratch + BMMPs:1	4.98546e-12
condition:day	HGF:3-Scratch + BMMPs:1	1.45551e-09
condition:day	Scratch:3-Scratch + BMMPs:1	1.33986e-05
condition:day	Scratch + BMMPs:3-Scratch + BMMPs:1	0.74818
condition:day	Scratch + TNFα:3-Scratch + BMMPs:1	4.37539e-13
condition:day	Scratch + HGF:3-Scratch + BMMPs:1	0.999958
condition:day	Scratch + TNFα + BMMPs:3-Scratch + BMMPs:1	4.46643e-13
condition:day	Scratch + HGF + BMMPs:3-Scratch + BMMPs:1	5.74648e-05
condition:day	Control:5-Scratch + BMMPs:1	6.32017e-12
condition:day	TNFα:5-Scratch + BMMPs:1	1
condition:day	HGF:5-Scratch + BMMPs:1	7.86937e-07
condition:day	Scratch:5-Scratch + BMMPs:1	0.3137
condition:day	Scratch + BMMPs:5-Scratch + BMMPs:1	0.862025
condition:day	Scratch + TNFα:5-Scratch + BMMPs:1	4.37539e-13
condition:day	Scratch + HGF:5-Scratch + BMMPs:1	5.56856e-10
condition:day	Scratch + TNFα + BMMPs:5-Scratch + BMMPs:1	4.37983e-13
condition:day	Scratch + HGF + BMMPs:5-Scratch + BMMPs:1	2.13263e-07
condition:day	Scratch + HGF:1-Scratch + TNFα:1	4.49751e-13
condition:day	Scratch + TNFα + BMMPs:1-Scratch + TNFα:1	1
condition:day	Scratch + HGF + BMMPs:1-Scratch + TNFα:1	4.37317e-13
condition:day	Control:3-Scratch + TNFα:1	4.37317e-13
condition:day	TNFα:3-Scratch + TNFα:1	0.000569413
condition:day	HGF:3-Scratch + TNFα:1	4.37317e-13
condition:day	Scratch:3-Scratch + TNFα:1	1.79903e-10
condition:day	Scratch + BMMPs:3-Scratch + TNFα:1	4.37317e-13
condition:day	Scratch + TNFα:3-Scratch + TNFα:1	1
condition:day	Scratch + HGF:3-Scratch + TNFα:1	4.37317e-13
condition:day	Scratch + TNFα + BMMPs:3-Scratch + TNFα:1	0.897489
condition:day	Scratch + HGF + BMMPs:3-Scratch + TNFα:1	4.37317e-13
condition:day	Control:5-Scratch + TNFα:1	4.37317e-13
condition:day	TNFα:5-Scratch + TNFα:1	4.37317e-13
condition:day	HGF:5-Scratch + TNFα:1	4.37317e-13
condition:day	Scratch:5-Scratch + TNFα:1	4.66405e-13
condition:day	Scratch + BMMPs:5-Scratch + TNFα:1	4.37317e-13
condition:day	Scratch + TNFα:5-Scratch + TNFα:1	1
condition:day	Scratch + HGF:5-Scratch + TNFα:1	4.37317e-13
condition:day	Scratch + TNFα + BMMPs:5-Scratch + TNFα:1	1
condition:day	Scratch + HGF + BMMPs:5-Scratch + TNFα:1	4.37317e-13
condition:day	Scratch + TNFα + BMMPs:1-Scratch + HGF:1	4.53082e-13
condition:day	Scratch + HGF + BMMPs:1-Scratch + HGF:1	0.00108559
condition:day	Control:3-Scratch + HGF:1	5.06373e-13
condition:day	TNFα:3-Scratch + HGF:1	4.6851e-08
condition:day	HGF:3-Scratch + HGF:1	7.21312e-13
condition:day	Scratch:3-Scratch + HGF:1	0.0650114
condition:day	Scratch + BMMPs:3-Scratch + HGF:1	0.00152264
condition:day	Scratch + TNFα:3-Scratch + HGF:1	4.46865e-13
condition:day	Scratch + HGF:3-Scratch + HGF:1	0.0656782
condition:day	Scratch + TNFα + BMMPs:3-Scratch + HGF:1	1.18117e-12
condition:day	Scratch + HGF + BMMPs:3-Scratch + HGF:1	4.40967e-09
condition:day	Control:5-Scratch + HGF:1	4.55525e-13
condition:day	TNFα:5-Scratch + HGF:1	0.159419
condition:day	HGF:5-Scratch + HGF:1	6.44663e-11
condition:day	Scratch:5-Scratch + HGF:1	1
condition:day	Scratch + BMMPs:5-Scratch + HGF:1	0.00297584
condition:day	Scratch + TNFα:5-Scratch + HGF:1	4.51306e-13
condition:day	Scratch + HGF:5-Scratch + HGF:1	5.95191e-13
condition:day	Scratch + TNFα + BMMPs:5-Scratch + HGF:1	4.75509e-13
condition:day	Scratch + HGF + BMMPs:5-Scratch + HGF:1	1.89552e-11
condition:day	Scratch + HGF + BMMPs:1-Scratch + TNFα + BMMPs:1	4.37317e-13
condition:day	Control:3-Scratch + TNFα + BMMPs:1	4.37317e-13
condition:day	TNFα:3-Scratch + TNFα + BMMPs:1	0.000828715
condition:day	HGF:3-Scratch + TNFα + BMMPs:1	4.37317e-13
condition:day	Scratch:3-Scratch + TNFα + BMMPs:1	2.66185e-10
condition:day	Scratch + BMMPs:3-Scratch + TNFα + BMMPs:1	4.37317e-13
condition:day	Scratch + TNFα:3-Scratch + TNFα + BMMPs:1	1
condition:day	Scratch + HGF:3-Scratch + TNFα + BMMPs:1	4.37317e-13
condition:day	Scratch + TNFα + BMMPs:3-Scratch + TNFα + BMMPs:1	0.935338
condition:day	Scratch + HGF + BMMPs:3-Scratch + TNFα + BMMPs:1	4.37317e-13
condition:day	Control:5-Scratch + TNFα + BMMPs:1	4.37317e-13
condition:day	TNFα:5-Scratch + TNFα + BMMPs:1	4.37317e-13
condition:day	HGF:5-Scratch + TNFα + BMMPs:1	4.37317e-13
condition:day	Scratch:5-Scratch + TNFα + BMMPs:1	4.68847e-13
condition:day	Scratch + BMMPs:5-Scratch + TNFα + BMMPs:1	4.37317e-13
condition:day	Scratch + TNFα:5-Scratch + TNFα + BMMPs:1	1
condition:day	Scratch + HGF:5-Scratch + TNFα + BMMPs:1	4.37317e-13
condition:day	Scratch + TNFα + BMMPs:5-Scratch + TNFα + BMMPs:1	1
condition:day	Scratch + HGF + BMMPs:5-Scratch + TNFα + BMMPs:1	4.37317e-13
condition:day	Control:3-Scratch + HGF + BMMPs:1	1.16398e-06
condition:day	TNFα:3-Scratch + HGF + BMMPs:1	4.54192e-13
condition:day	HGF:3-Scratch + HGF + BMMPs:1	1.80754e-05
condition:day	Scratch:3-Scratch + HGF + BMMPs:1	1.07995e-09
condition:day	Scratch + BMMPs:3-Scratch + HGF + BMMPs:1	1
condition:day	Scratch + TNFα:3-Scratch + HGF + BMMPs:1	4.37317e-13
condition:day	Scratch + HGF:3-Scratch + HGF + BMMPs:1	0.999789
condition:day	Scratch + TNFα + BMMPs:3-Scratch + HGF + BMMPs:1	4.37539e-13
condition:day	Scratch + HGF + BMMPs:3-Scratch + HGF + BMMPs:1	0.165905
condition:day	Control:5-Scratch + HGF + BMMPs:1	5.85541e-08
condition:day	TNFα:5-Scratch + HGF + BMMPs:1	0.992537
condition:day	HGF:5-Scratch + HGF + BMMPs:1	0.0066004
condition:day	Scratch:5-Scratch + HGF + BMMPs:1	0.000175602
condition:day	Scratch + BMMPs:5-Scratch + HGF + BMMPs:1	1
condition:day	Scratch + TNFα:5-Scratch + HGF + BMMPs:1	4.37317e-13
condition:day	Scratch + HGF:5-Scratch + HGF + BMMPs:1	6.86204e-06
condition:day	Scratch + TNFα + BMMPs:5-Scratch + HGF + BMMPs:1	4.37317e-13
condition:day	Scratch + HGF + BMMPs:5-Scratch + HGF + BMMPs:1	0.00210576
condition:day	TNFα:3-Control:3	4.37317e-13
condition:day	HGF:3-Control:3	1
condition:day	Scratch:3-Control:3	4.37539e-13
condition:day	Scratch + BMMPs:3-Control:3	8.03098e-07
condition:day	Scratch + TNFα:3-Control:3	4.37317e-13
condition:day	Scratch + HGF:3-Control:3	8.23306e-09
condition:day	Scratch + TNFα + BMMPs:3-Control:3	4.37317e-13
condition:day	Scratch + HGF + BMMPs:3-Control:3	0.101101
condition:day	Control:5-Control:3	1
condition:day	TNFα:5-Control:3	2.17219e-09
condition:day	HGF:5-Control:3	0.751682
condition:day	Scratch:5-Control:3	4.66627e-13
condition:day	Scratch + BMMPs:5-Control:3	3.79956e-07
condition:day	Scratch + TNFα:5-Control:3	4.37317e-13
condition:day	Scratch + HGF:5-Control:3	1
condition:day	Scratch + TNFα + BMMPs:5-Control:3	4.37317e-13
condition:day	Scratch + HGF + BMMPs:5-Control:3	0.924665
condition:day	HGF:3-TNFα:3	4.37317e-13
condition:day	Scratch:3-TNFα:3	0.0278983
condition:day	Scratch + BMMPs:3-TNFα:3	4.57745e-13
condition:day	Scratch + TNFα:3-TNFα:3	0.000371601
condition:day	Scratch + HGF:3-TNFα:3	5.91416e-13
condition:day	Scratch + TNFα + BMMPs:3-TNFα:3	0.287425
condition:day	Scratch + HGF + BMMPs:3-TNFα:3	4.37539e-13
condition:day	Control:5-TNFα:3	4.37317e-13
condition:day	TNFα:5-TNFα:3	7.91034e-13
condition:day	HGF:5-TNFα:3	4.37317e-13
condition:day	Scratch:5-TNFα:3	3.27288e-07
condition:day	Scratch + BMMPs:5-TNFα:3	4.65961e-13
condition:day	Scratch + TNFα:5-TNFα:3	0.000735425
condition:day	Scratch + HGF:5-TNFα:3	4.37317e-13
condition:day	Scratch + TNFα + BMMPs:5-TNFα:3	0.00522682
condition:day	Scratch + HGF + BMMPs:5-TNFα:3	4.37317e-13
condition:day	Scratch:3-HGF:3	4.37761e-13
condition:day	Scratch + BMMPs:3-HGF:3	1.25345e-05
condition:day	Scratch + TNFα:3-HGF:3	4.37317e-13
condition:day	Scratch + HGF:3-HGF:3	1.29282e-07
condition:day	Scratch + TNFα + BMMPs:3-HGF:3	4.37317e-13
condition:day	Scratch + HGF + BMMPs:3-HGF:3	0.454789
condition:day	Control:5-HGF:3	0.997878
condition:day	TNFα:5-HGF:3	3.36612e-08
condition:day	HGF:5-HGF:3	0.992306
condition:day	Scratch:5-HGF:3	5.26801e-13
condition:day	Scratch + BMMPs:5-HGF:3	5.9763e-06
condition:day	Scratch + TNFα:5-HGF:3	4.37317e-13
condition:day	Scratch + HGF:5-HGF:3	1
condition:day	Scratch + TNFα + BMMPs:5-HGF:3	4.37317e-13
condition:day	Scratch + HGF + BMMPs:5-HGF:3	0.999745
condition:day	Scratch + BMMPs:3-Scratch:3	1.55549e-09
condition:day	Scratch + TNFα:3-Scratch:3	1.15959e-10
condition:day	Scratch + HGF:3-Scratch:3	1.4867e-07
condition:day	Scratch + TNFα + BMMPs:3-Scratch:3	5.22923e-07
condition:day	Scratch + HGF + BMMPs:3-Scratch:3	4.84612e-13
condition:day	Control:5-Scratch:3	4.37317e-13
condition:day	TNFα:5-Scratch:3	5.72123e-07
condition:day	HGF:5-Scratch:3	4.47087e-13
condition:day	Scratch:5-Scratch:3	0.223767
condition:day	Scratch + BMMPs:5-Scratch:3	3.25268e-09
condition:day	Scratch + TNFα:5-Scratch:3	2.34828e-10
condition:day	Scratch + HGF:5-Scratch:3	4.37539e-13
condition:day	Scratch + TNFα + BMMPs:5-Scratch:3	1.9935e-09
condition:day	Scratch + HGF + BMMPs:5-Scratch:3	4.42202e-13
condition:day	Scratch + TNFα:3-Scratch + BMMPs:3	4.37317e-13
condition:day	Scratch + HGF:3-Scratch + BMMPs:3	0.999945
condition:day	Scratch + TNFα + BMMPs:3-Scratch + BMMPs:3	4.37539e-13
condition:day	Scratch + HGF + BMMPs:3-Scratch + BMMPs:3	0.131956
condition:day	Control:5-Scratch + BMMPs:3	4.04135e-08
condition:day	TNFα:5-Scratch + BMMPs:3	0.996691
condition:day	HGF:5-Scratch + BMMPs:3	0.00479657
condition:day	Scratch:5-Scratch + BMMPs:3	0.00025011
condition:day	Scratch + BMMPs:5-Scratch + BMMPs:3	1
condition:day	Scratch + TNFα:5-Scratch + BMMPs:3	4.37317e-13
condition:day	Scratch + HGF:5-Scratch + BMMPs:3	4.74654e-06
condition:day	Scratch + TNFα + BMMPs:5-Scratch + BMMPs:3	4.37317e-13
condition:day	Scratch + HGF + BMMPs:5-Scratch + BMMPs:3	0.00150676
condition:day	Scratch + HGF:3-Scratch + TNFα:3	4.37317e-13
condition:day	Scratch + TNFα + BMMPs:3-Scratch + TNFα:3	0.841152
condition:day	Scratch + HGF + BMMPs:3-Scratch + TNFα:3	4.37317e-13
condition:day	Control:5-Scratch + TNFα:3	4.37317e-13
condition:day	TNFα:5-Scratch + TNFα:3	4.37317e-13
condition:day	HGF:5-Scratch + TNFα:3	4.37317e-13
condition:day	Scratch:5-Scratch + TNFα:3	4.67071e-13
condition:day	Scratch + BMMPs:5-Scratch + TNFα:3	4.37317e-13
condition:day	Scratch + TNFα:5-Scratch + TNFα:3	1
condition:day	Scratch + HGF:5-Scratch + TNFα:3	4.37317e-13
condition:day	Scratch + TNFα + BMMPs:5-Scratch + TNFα:3	1
condition:day	Scratch + HGF + BMMPs:5-Scratch + TNFα:3	4.37317e-13
condition:day	Scratch + TNFα + BMMPs:3-Scratch + HGF:3	4.38871e-13
condition:day	Scratch + HGF + BMMPs:3-Scratch + HGF:3	0.00385189
condition:day	Control:5-Scratch + HGF:3	4.33975e-10
condition:day	TNFα:5-Scratch + HGF:3	1
condition:day	HGF:5-Scratch + HGF:3	6.84228e-05
condition:day	Scratch:5-Scratch + HGF:3	0.0149202
condition:day	Scratch + BMMPs:5-Scratch + HGF:3	0.999998
condition:day	Scratch + TNFα:5-Scratch + HGF:3	4.37317e-13
condition:day	Scratch + HGF:5-Scratch + HGF:3	4.85343e-08
condition:day	Scratch + TNFα + BMMPs:5-Scratch + HGF:3	4.37539e-13
condition:day	Scratch + HGF + BMMPs:5-Scratch + HGF:3	1.91146e-05
condition:day	Scratch + HGF + BMMPs:3-Scratch + TNFα + BMMPs:3	4.37317e-13
condition:day	Control:5-Scratch + TNFα + BMMPs:3	4.37317e-13
condition:day	TNFα:5-Scratch + TNFα + BMMPs:3	4.39093e-13
condition:day	HGF:5-Scratch + TNFα + BMMPs:3	4.37317e-13
condition:day	Scratch:5-Scratch + TNFα + BMMPs:3	4.31843e-12
condition:day	Scratch + BMMPs:5-Scratch + TNFα + BMMPs:3	4.37539e-13
condition:day	Scratch + TNFα:5-Scratch + TNFα + BMMPs:3	0.924489
condition:day	Scratch + HGF:5-Scratch + TNFα + BMMPs:3	4.37317e-13
condition:day	Scratch + TNFα + BMMPs:5-Scratch + TNFα + BMMPs:3	0.998591
condition:day	Scratch + HGF + BMMPs:5-Scratch + TNFα + BMMPs:3	4.37317e-13
condition:day	Control:5-Scratch + HGF + BMMPs:3	0.0106061
condition:day	TNFα:5-Scratch + HGF + BMMPs:3	0.00115319
condition:day	HGF:5-Scratch + HGF + BMMPs:3	0.99998
condition:day	Scratch:5-Scratch + HGF + BMMPs:3	6.51019e-10
condition:day	Scratch + BMMPs:5-Scratch + HGF + BMMPs:3	0.0805604
condition:day	Scratch + TNFα:5-Scratch + HGF + BMMPs:3	4.37317e-13
condition:day	Scratch + HGF:5-Scratch + HGF + BMMPs:3	0.289462
condition:day	Scratch + TNFα + BMMPs:5-Scratch + HGF + BMMPs:3	4.37317e-13
condition:day	Scratch + HGF + BMMPs:5-Scratch + HGF + BMMPs:3	0.998401
condition:day	TNFα:5-Control:5	1.17725e-10
condition:day	HGF:5-Control:5	0.229646
condition:day	Scratch:5-Control:5	4.45977e-13
condition:day	Scratch + BMMPs:5-Control:5	1.91673e-08
condition:day	Scratch + TNFα:5-Control:5	4.37317e-13
condition:day	Scratch + HGF:5-Control:5	0.99989
condition:day	Scratch + TNFα + BMMPs:5-Control:5	4.37317e-13
condition:day	Scratch + HGF + BMMPs:5-Control:5	0.434401
condition:day	HGF:5-TNFα:5	1.83438e-05
condition:day	Scratch:5-TNFα:5	0.0426081
condition:day	Scratch + BMMPs:5-TNFα:5	0.999561
condition:day	Scratch + TNFα:5-TNFα:5	4.37317e-13
condition:day	Scratch + HGF:5-TNFα:5	1.26801e-08
condition:day	Scratch + TNFα + BMMPs:5-TNFα:5	4.37539e-13
condition:day	Scratch + HGF + BMMPs:5-TNFα:5	5.04563e-06
condition:day	Scratch:5-HGF:5	1.06122e-11
condition:day	Scratch + BMMPs:5-HGF:5	0.00248528
condition:day	Scratch + TNFα:5-HGF:5	4.37317e-13
condition:day	Scratch + HGF:5-HGF:5	0.959192
condition:day	Scratch + TNFα + BMMPs:5-HGF:5	4.37317e-13
condition:day	Scratch + HGF + BMMPs:5-HGF:5	1
condition:day	Scratch + BMMPs:5-Scratch:5	0.000506169
condition:day	Scratch + TNFα:5-Scratch:5	4.69291e-13
condition:day	Scratch + HGF:5-Scratch:5	5.02598e-13
condition:day	Scratch + TNFα + BMMPs:5-Scratch:5	5.20806e-13
condition:day	Scratch + HGF + BMMPs:5-Scratch:5	3.54106e-12
condition:day	Scratch + TNFα:5-Scratch + BMMPs:5	4.37317e-13
condition:day	Scratch + HGF:5-Scratch + BMMPs:5	2.25383e-06
condition:day	Scratch + TNFα + BMMPs:5-Scratch + BMMPs:5	4.37317e-13
condition:day	Scratch + HGF + BMMPs:5-Scratch + BMMPs:5	0.000759213
condition:day	Scratch + HGF:5-Scratch + TNFα:5	4.37317e-13
condition:day	Scratch + TNFα + BMMPs:5-Scratch + TNFα:5	1
condition:day	Scratch + HGF + BMMPs:5-Scratch + TNFα:5	4.37317e-13
condition:day	Scratch + TNFα + BMMPs:5-Scratch + HGF:5	4.37317e-13
condition:day	Scratch + HGF + BMMPs:5-Scratch + HGF:5	0.996184
condition:day	Scratch + HGF + BMMPs:5-Scratch + TNFα + BMMPs:5	4.37317e-13

## Sheet: FGF-1
term	contrast	adj.p.value
condition	TNFα-Control	0.000394351
condition	HGF-Control	0.995684
condition	Scratch-Control	0.97125
condition	Scratch + BMMPs-Control	3.57206e-06
condition	Scratch + TNFα-Control	0.352632
condition	Scratch + HGF-Control	0.979836
condition	Scratch + TNFα + BMMPs-Control	0.0666855
condition	Scratch + HGF + BMMPs-Control	0.281611
condition	HGF-TNFα	2.1838e-05
condition	Scratch-TNFα	0.0133161
condition	Scratch + BMMPs-TNFα	0.921257
condition	Scratch + TNFα-TNFα	8.93449e-08
condition	Scratch + HGF-TNFα	9.87165e-06
condition	Scratch + TNFα + BMMPs-TNFα	4.49729e-09
condition	Scratch + HGF + BMMPs-TNFα	5.46264e-08
condition	Scratch-HGF	0.599819
condition	Scratch + BMMPs-HGF	1.69932e-07
condition	Scratch + TNFα-HGF	0.854604
condition	Scratch + HGF-HGF	1
condition	Scratch + TNFα + BMMPs-HGF	0.363499
condition	Scratch + HGF + BMMPs-HGF	0.787846
condition	Scratch + BMMPs-Scratch	0.000187769
condition	Scratch + TNFα-Scratch	0.0305945
condition	Scratch + HGF-Scratch	0.455431
condition	Scratch + TNFα + BMMPs-Scratch	0.00282675
condition	Scratch + HGF + BMMPs-Scratch	0.0212566
condition	Scratch + TNFα-Scratch + BMMPs	6.68836e-10
condition	Scratch + HGF-Scratch + BMMPs	7.51465e-08
condition	Scratch + TNFα + BMMPs-Scratch + BMMPs	3.61585e-11
condition	Scratch + HGF + BMMPs-Scratch + BMMPs	4.11844e-10
condition	Scratch + HGF-Scratch + TNFα	0.935018
condition	Scratch + TNFα + BMMPs-Scratch + TNFα	0.996318
condition	Scratch + HGF + BMMPs-Scratch + TNFα	1
condition	Scratch + TNFα + BMMPs-Scratch + HGF	0.500123
condition	Scratch + HGF + BMMPs-Scratch + HGF	0.891266
condition	Scratch + HGF + BMMPs-Scratch + TNFα + BMMPs	0.998961
day	3-1	4.47531e-13
day	5-1	4.61298e-13
day	5-3	0.745877
condition:day	TNFα:1-Control:1	1
condition:day	HGF:1-Control:1	0.999999
condition:day	Scratch:1-Control:1	0.998716
condition:day	Scratch + BMMPs:1-Control:1	8.20616e-11
condition:day	Scratch + TNFα:1-Control:1	1
condition:day	Scratch + HGF:1-Control:1	0.944849
condition:day	Scratch + TNFα + BMMPs:1-Control:1	0.773493
condition:day	Scratch + HGF + BMMPs:1-Control:1	0.346612
condition:day	Control:3-Control:1	0.883551
condition:day	TNFα:3-Control:1	0.999952
condition:day	HGF:3-Control:1	0.0209921
condition:day	Scratch:3-Control:1	0.66259
condition:day	Scratch + BMMPs:3-Control:1	0.965173
condition:day	Scratch + TNFα:3-Control:1	4.40104e-06
condition:day	Scratch + HGF:3-Control:1	0.0631192
condition:day	Scratch + TNFα + BMMPs:3-Control:1	0.0465491
condition:day	Scratch + HGF + BMMPs:3-Control:1	0.00243371
condition:day	Control:5-Control:1	0.070659
condition:day	TNFα:5-Control:1	1
condition:day	HGF:5-Control:1	0.0213719
condition:day	Scratch:5-Control:1	0.38702
condition:day	Scratch + BMMPs:5-Control:1	0.338165
condition:day	Scratch + TNFα:5-Control:1	0.0598996
condition:day	Scratch + HGF:5-Control:1	0.966238
condition:day	Scratch + TNFα + BMMPs:5-Control:1	0.00153422
condition:day	Scratch + HGF + BMMPs:5-Control:1	0.853725
condition:day	HGF:1-TNFα:1	1
condition:day	Scratch:1-TNFα:1	1
condition:day	Scratch + BMMPs:1-TNFα:1	1.96092e-09
condition:day	Scratch + TNFα:1-TNFα:1	1
condition:day	Scratch + HGF:1-TNFα:1	0.43089
condition:day	Scratch + TNFα + BMMPs:1-TNFα:1	0.211989
condition:day	Scratch + HGF + BMMPs:1-TNFα:1	0.0463024
condition:day	Control:3-TNFα:1	0.319264
condition:day	TNFα:3-TNFα:1	1
condition:day	HGF:3-TNFα:1	0.00127792
condition:day	Scratch:3-TNFα:1	0.14682
condition:day	Scratch + BMMPs:3-TNFα:1	0.493165
condition:day	Scratch + TNFα:3-TNFα:1	1.69264e-07
condition:day	Scratch + HGF:3-TNFα:1	0.00469794
condition:day	Scratch + TNFα + BMMPs:3-TNFα:1	0.00325059
condition:day	Scratch + HGF + BMMPs:3-TNFα:1	0.000116837
condition:day	Control:5-TNFα:1	0.00539558
condition:day	TNFα:5-TNFα:1	1
condition:day	HGF:5-TNFα:1	0.00130456
condition:day	Scratch:5-TNFα:1	0.0551037
condition:day	Scratch + BMMPs:5-TNFα:1	0.0445687
condition:day	Scratch + TNFα:5-TNFα:1	0.00440733
condition:day	Scratch + HGF:5-TNFα:1	0.497183
condition:day	Scratch + TNFα + BMMPs:5-TNFα:1	7.11651e-05
condition:day	Scratch + HGF + BMMPs:5-TNFα:1	0.283084
condition:day	Scratch:1-HGF:1	1
condition:day	Scratch + BMMPs:1-HGF:1	3.0713e-09
condition:day	Scratch + TNFα:1-HGF:1	1
condition:day	Scratch + HGF:1-HGF:1	0.351555
condition:day	Scratch + TNFα + BMMPs:1-HGF:1	0.16247
condition:day	Scratch + HGF + BMMPs:1-HGF:1	0.0329277
condition:day	Control:3-HGF:1	0.252714
condition:day	TNFα:3-HGF:1	1
condition:day	HGF:3-HGF:1	0.000842076
condition:day	Scratch:3-HGF:1	0.109952
condition:day	Scratch + BMMPs:3-HGF:1	0.409001
condition:day	Scratch + TNFα:3-HGF:1	1.07391e-07
condition:day	Scratch + HGF:3-HGF:1	0.00315565
condition:day	Scratch + TNFα + BMMPs:3-HGF:1	0.00217013
condition:day	Scratch + HGF + BMMPs:3-HGF:1	7.53148e-05
condition:day	Control:5-HGF:1	0.0036332
condition:day	TNFα:5-HGF:1	1
condition:day	HGF:5-HGF:1	0.000859854
condition:day	Scratch:5-HGF:1	0.0394362
condition:day	Scratch + BMMPs:5-HGF:1	0.0316524
condition:day	Scratch + TNFα:5-HGF:1	0.00295718
condition:day	Scratch + HGF:5-HGF:1	0.412768
condition:day	Scratch + TNFα + BMMPs:5-HGF:1	4.57348e-05
condition:day	Scratch + HGF + BMMPs:5-HGF:1	0.221762
condition:day	Scratch + BMMPs:1-Scratch:1	1.90751e-08
condition:day	Scratch + TNFα:1-Scratch:1	0.999999
condition:day	Scratch + HGF:1-Scratch:1	0.125799
condition:day	Scratch + TNFα + BMMPs:1-Scratch:1	0.047051
condition:day	Scratch + HGF + BMMPs:1-Scratch:1	0.00744893
condition:day	Control:3-Scratch:1	0.0815565
condition:day	TNFα:3-Scratch:1	1
condition:day	HGF:3-Scratch:1	0.000148753
condition:day	Scratch:3-Scratch:1	0.0294895
condition:day	Scratch + BMMPs:3-Scratch:1	0.15491
condition:day	Scratch + TNFα:3-Scratch:1	1.71004e-08
condition:day	Scratch + HGF:3-Scratch:1	0.000592804
condition:day	Scratch + TNFα + BMMPs:3-Scratch:1	0.000399714
condition:day	Scratch + HGF + BMMPs:3-Scratch:1	1.24265e-05
condition:day	Control:5-Scratch:1	0.000687964
condition:day	TNFα:5-Scratch:1	0.999938
condition:day	HGF:5-Scratch:1	0.000152017
condition:day	Scratch:5-Scratch:1	0.00910885
condition:day	Scratch + BMMPs:5-Scratch:1	0.00712908
condition:day	Scratch + TNFα:5-Scratch:1	0.000553543
condition:day	Scratch + HGF:5-Scratch:1	0.156914
condition:day	Scratch + TNFα + BMMPs:5-Scratch:1	7.47833e-06
condition:day	Scratch + HGF + BMMPs:5-Scratch:1	0.0691076
condition:day	Scratch + TNFα:1-Scratch + BMMPs:1	5.36433e-10
condition:day	Scratch + HGF:1-Scratch + BMMPs:1	5.98077e-13
condition:day	Scratch + TNFα + BMMPs:1-Scratch + BMMPs:1	5.17919e-13
condition:day	Scratch + HGF + BMMPs:1-Scratch + BMMPs:1	4.67071e-13
condition:day	Control:3-Scratch + BMMPs:1	5.44342e-13
condition:day	TNFα:3-Scratch + BMMPs:1	7.02613e-09
condition:day	HGF:3-Scratch + BMMPs:1	4.42424e-13
condition:day	Scratch:3-Scratch + BMMPs:1	4.99267e-13
condition:day	Scratch + BMMPs:3-Scratch + BMMPs:1	6.31384e-13
condition:day	Scratch + TNFα:3-Scratch + BMMPs:1	4.37539e-13
condition:day	Scratch + HGF:3-Scratch + BMMPs:1	4.47087e-13
condition:day	Scratch + TNFα + BMMPs:3-Scratch + BMMPs:1	4.47309e-13
condition:day	Scratch + HGF + BMMPs:3-Scratch + BMMPs:1	4.38871e-13
condition:day	Control:5-Scratch + BMMPs:1	4.46643e-13
condition:day	TNFα:5-Scratch + BMMPs:1	2.02934e-10
condition:day	HGF:5-Scratch + BMMPs:1	4.42424e-13
condition:day	Scratch:5-Scratch + BMMPs:1	4.69069e-13
condition:day	Scratch + BMMPs:5-Scratch + BMMPs:1	4.65739e-13
condition:day	Scratch + TNFα:5-Scratch + BMMPs:1	4.46421e-13
condition:day	Scratch + HGF:5-Scratch + BMMPs:1	6.34492e-13
condition:day	Scratch + TNFα + BMMPs:5-Scratch + BMMPs:1	4.39093e-13
condition:day	Scratch + HGF + BMMPs:5-Scratch + BMMPs:1	5.33684e-13
condition:day	Scratch + HGF:1-Scratch + TNFα:1	0.683056
condition:day	Scratch + TNFα + BMMPs:1-Scratch + TNFα:1	0.411432
condition:day	Scratch + HGF + BMMPs:1-Scratch + TNFα:1	0.115756
condition:day	Control:3-Scratch + TNFα:1	0.557313
condition:day	TNFα:3-Scratch + TNFα:1	1
condition:day	HGF:3-Scratch + TNFα:1	0.00415583
condition:day	Scratch:3-Scratch + TNFα:1	0.307872
condition:day	Scratch + BMMPs:3-Scratch + TNFα:1	0.743263
condition:day	Scratch + TNFα:3-Scratch + TNFα:1	6.34908e-07
condition:day	Scratch + HGF:3-Scratch + TNFα:1	0.0142928
condition:day	Scratch + TNFα + BMMPs:3-Scratch + TNFα:1	0.0101012
condition:day	Scratch + HGF + BMMPs:3-Scratch + TNFα:1	0.000410653
condition:day	Control:5-Scratch + TNFα:1	0.0162759
condition:day	TNFα:5-Scratch + TNFα:1	1
condition:day	HGF:5-Scratch + TNFα:1	0.0042387
condition:day	Scratch:5-Scratch + TNFα:1	0.1348
condition:day	Scratch + BMMPs:5-Scratch + TNFα:1	0.111934
condition:day	Scratch + TNFα:5-Scratch + TNFα:1	0.01346
condition:day	Scratch + HGF:5-Scratch + TNFα:1	0.746919
condition:day	Scratch + TNFα + BMMPs:5-Scratch + TNFα:1	0.000252901
condition:day	Scratch + HGF + BMMPs:5-Scratch + TNFα:1	0.511124
condition:day	Scratch + TNFα + BMMPs:1-Scratch + HGF:1	1
condition:day	Scratch + HGF + BMMPs:1-Scratch + HGF:1	0.999999
condition:day	Control:3-Scratch + HGF:1	1
condition:day	TNFα:3-Scratch + HGF:1	0.228997
condition:day	HGF:3-Scratch + HGF:1	0.898829
condition:day	Scratch:3-Scratch + HGF:1	1
condition:day	Scratch + BMMPs:3-Scratch + HGF:1	1
condition:day	Scratch + TNFα:3-Scratch + HGF:1	0.00544692
condition:day	Scratch + HGF:3-Scratch + HGF:1	0.987282
condition:day	Scratch + TNFα + BMMPs:3-Scratch + HGF:1	0.973889
condition:day	Scratch + HGF + BMMPs:3-Scratch + HGF:1	0.46722
condition:day	Control:5-Scratch + HGF:1	0.990622
condition:day	TNFα:5-Scratch + HGF:1	0.847415
condition:day	HGF:5-Scratch + HGF:1	0.901232
condition:day	Scratch:5-Scratch + HGF:1	1
condition:day	Scratch + BMMPs:5-Scratch + HGF:1	0.999998
condition:day	Scratch + TNFα:5-Scratch + HGF:1	0.985461
condition:day	Scratch + HGF:5-Scratch + HGF:1	1
condition:day	Scratch + TNFα + BMMPs:5-Scratch + HGF:1	0.374775
condition:day	Scratch + HGF + BMMPs:5-Scratch + HGF:1	1
condition:day	Scratch + HGF + BMMPs:1-Scratch + TNFα + BMMPs:1	1
condition:day	Control:3-Scratch + TNFα + BMMPs:1	1
condition:day	TNFα:3-Scratch + TNFα + BMMPs:1	0.0953554
condition:day	HGF:3-Scratch + TNFα + BMMPs:1	0.986482
condition:day	Scratch:3-Scratch + TNFα + BMMPs:1	1
condition:day	Scratch + BMMPs:3-Scratch + TNFα + BMMPs:1	1
condition:day	Scratch + TNFα:3-Scratch + TNFα + BMMPs:1	0.0179077
condition:day	Scratch + HGF:3-Scratch + TNFα + BMMPs:1	0.999606
condition:day	Scratch + TNFα + BMMPs:3-Scratch + TNFα + BMMPs:1	0.998665
condition:day	Scratch + HGF + BMMPs:3-Scratch + TNFα + BMMPs:1	0.738118
condition:day	Control:5-Scratch + TNFα + BMMPs:1	0.999765
condition:day	TNFα:5-Scratch + TNFα + BMMPs:1	0.601163
condition:day	HGF:5-Scratch + TNFα + BMMPs:1	0.987031
condition:day	Scratch:5-Scratch + TNFα + BMMPs:1	1
condition:day	Scratch + BMMPs:5-Scratch + TNFα + BMMPs:1	1
condition:day	Scratch + TNFα:5-Scratch + TNFα + BMMPs:1	0.999506
condition:day	Scratch + HGF:5-Scratch + TNFα + BMMPs:1	1
condition:day	Scratch + TNFα + BMMPs:5-Scratch + TNFα + BMMPs:1	0.643536
condition:day	Scratch + HGF + BMMPs:5-Scratch + TNFα + BMMPs:1	1
condition:day	Control:3-Scratch + HGF + BMMPs:1	1
condition:day	TNFα:3-Scratch + HGF + BMMPs:1	0.0170961
condition:day	HGF:3-Scratch + HGF + BMMPs:1	0.999983
condition:day	Scratch:3-Scratch + HGF + BMMPs:1	1
condition:day	Scratch + BMMPs:3-Scratch + HGF + BMMPs:1	0.999994
condition:day	Scratch + TNFα:3-Scratch + HGF + BMMPs:1	0.0990984
condition:day	Scratch + HGF:3-Scratch + HGF + BMMPs:1	1
condition:day	Scratch + TNFα + BMMPs:3-Scratch + HGF + BMMPs:1	1
condition:day	Scratch + HGF + BMMPs:3-Scratch + HGF + BMMPs:1	0.979809
condition:day	Control:5-Scratch + HGF + BMMPs:1	1
condition:day	TNFα:5-Scratch + HGF + BMMPs:1	0.212403
condition:day	HGF:5-Scratch + HGF + BMMPs:1	0.999985
condition:day	Scratch:5-Scratch + HGF + BMMPs:1	1
condition:day	Scratch + BMMPs:5-Scratch + HGF + BMMPs:1	1
condition:day	Scratch + TNFα:5-Scratch + HGF + BMMPs:1	1
condition:day	Scratch + HGF:5-Scratch + HGF + BMMPs:1	0.999993
condition:day	Scratch + TNFα + BMMPs:5-Scratch + HGF + BMMPs:1	0.955914
condition:day	Scratch + HGF + BMMPs:5-Scratch + HGF + BMMPs:1	1
condition:day	TNFα:3-Control:3	0.156469
condition:day	HGF:3-Control:3	0.954002
condition:day	Scratch:3-Control:3	1
condition:day	Scratch + BMMPs:3-Control:3	1
condition:day	Scratch + TNFα:3-Control:3	0.00949725
condition:day	Scratch + HGF:3-Control:3	0.996762
condition:day	Scratch + TNFα + BMMPs:3-Control:3	0.991896
condition:day	Scratch + HGF + BMMPs:3-Control:3	0.593255
condition:day	Control:5-Control:3	0.997803
condition:day	TNFα:5-Control:3	0.745227
condition:day	HGF:5-Control:3	0.955405
condition:day	Scratch:5-Control:3	1
condition:day	Scratch + BMMPs:5-Control:3	1
condition:day	Scratch + TNFα:5-Control:3	0.99616
condition:day	Scratch + HGF:5-Control:3	1
condition:day	Scratch + TNFα + BMMPs:5-Control:3	0.494008
condition:day	Scratch + HGF + BMMPs:5-Control:3	1
condition:day	HGF:3-TNFα:3	0.00038636
condition:day	Scratch:3-TNFα:3	0.0621246
condition:day	Scratch + BMMPs:3-TNFα:3	0.273917
condition:day	Scratch + TNFα:3-TNFα:3	4.65721e-08
condition:day	Scratch + HGF:3-TNFα:3	0.00149334
condition:day	Scratch + TNFα + BMMPs:3-TNFα:3	0.00101686
condition:day	Scratch + HGF + BMMPs:3-TNFα:3	3.3372e-05
condition:day	Control:5-TNFα:3	0.00172619
condition:day	TNFα:5-TNFα:3	0.999999
condition:day	HGF:5-TNFα:3	0.000394678
condition:day	Scratch:5-TNFα:3	0.0206883
condition:day	Scratch + BMMPs:5-TNFα:3	0.0163981
condition:day	Scratch + TNFα:5-TNFα:3	0.00139692
condition:day	Scratch + HGF:5-TNFα:3	0.276937
condition:day	Scratch + TNFα + BMMPs:5-TNFα:3	2.01699e-05
condition:day	Scratch + HGF + BMMPs:5-TNFα:3	0.134957
condition:day	Scratch:3-HGF:3	0.996211
condition:day	Scratch + BMMPs:3-HGF:3	0.859276
condition:day	Scratch + TNFα:3-HGF:3	0.739542
condition:day	Scratch + HGF:3-HGF:3	1
condition:day	Scratch + TNFα + BMMPs:3-HGF:3	1
condition:day	Scratch + HGF + BMMPs:3-HGF:3	1
condition:day	Control:5-HGF:3	1
condition:day	TNFα:5-HGF:3	0.00975972
condition:day	HGF:5-HGF:3	1
condition:day	Scratch:5-HGF:3	0.999955
condition:day	Scratch + BMMPs:5-HGF:3	0.999987
condition:day	Scratch + TNFα:5-HGF:3	1
condition:day	Scratch + HGF:5-HGF:3	0.856517
condition:day	Scratch + TNFα + BMMPs:5-HGF:3	1
condition:day	Scratch + HGF + BMMPs:5-HGF:3	0.96728
condition:day	Scratch + BMMPs:3-Scratch:3	1
condition:day	Scratch + TNFα:3-Scratch:3	0.0291782
condition:day	Scratch + HGF:3-Scratch:3	0.999956
condition:day	Scratch + TNFα + BMMPs:3-Scratch:3	0.999794
condition:day	Scratch + HGF + BMMPs:3-Scratch:3	0.836997
condition:day	Control:5-Scratch:3	0.999977
condition:day	TNFα:5-Scratch:3	0.48138
condition:day	HGF:5-Scratch:3	0.996404
condition:day	Scratch:5-Scratch:3	1
condition:day	Scratch + BMMPs:5-Scratch:3	1
condition:day	Scratch + TNFα:5-Scratch:3	0.999941
condition:day	Scratch + HGF:5-Scratch:3	1
condition:day	Scratch + TNFα + BMMPs:5-Scratch:3	0.756659
condition:day	Scratch + HGF + BMMPs:5-Scratch:3	1
condition:day	Scratch + TNFα:3-Scratch + BMMPs:3	0.00407922
condition:day	Scratch + HGF:3-Scratch + BMMPs:3	0.977314
condition:day	Scratch + TNFα + BMMPs:3-Scratch + BMMPs:3	0.95721
condition:day	Scratch + HGF + BMMPs:3-Scratch + BMMPs:3	0.406178
condition:day	Control:5-Scratch + BMMPs:3	0.982665
condition:day	TNFα:5-Scratch + BMMPs:3	0.889032
condition:day	HGF:5-Scratch + BMMPs:3	0.862207
condition:day	Scratch:5-Scratch + BMMPs:3	0.999998
condition:day	Scratch + BMMPs:5-Scratch + BMMPs:3	0.999992
condition:day	Scratch + TNFα:5-Scratch + BMMPs:3	0.974469
condition:day	Scratch + HGF:5-Scratch + BMMPs:3	1
condition:day	Scratch + TNFα + BMMPs:5-Scratch + BMMPs:3	0.319959
condition:day	Scratch + HGF + BMMPs:5-Scratch + BMMPs:3	1
condition:day	Scratch + HGF:3-Scratch + TNFα:3	0.462512
condition:day	Scratch + TNFα + BMMPs:3-Scratch + TNFα:3	0.542976
condition:day	Scratch + HGF + BMMPs:3-Scratch + TNFα:3	0.986682
condition:day	Control:5-Scratch + TNFα:3	0.432896
condition:day	TNFα:5-Scratch + TNFα:3	1.72411e-06
condition:day	HGF:5-Scratch + TNFα:3	0.735568
condition:day	Scratch:5-Scratch + TNFα:3	0.0843851
condition:day	Scratch + BMMPs:5-Scratch + TNFα:3	0.102555
condition:day	Scratch + TNFα:5-Scratch + TNFα:3	0.476326
condition:day	Scratch + HGF:5-Scratch + TNFα:3	0.00400484
condition:day	Scratch + TNFα + BMMPs:5-Scratch + TNFα:3	0.995264
condition:day	Scratch + HGF + BMMPs:5-Scratch + TNFα:3	0.0115831
condition:day	Scratch + TNFα + BMMPs:3-Scratch + HGF:3	1
condition:day	Scratch + HGF + BMMPs:3-Scratch + HGF:3	0.999995
condition:day	Control:5-Scratch + HGF:3	1
condition:day	TNFα:5-Scratch + HGF:3	0.0315141
condition:day	HGF:5-Scratch + HGF:3	1
condition:day	Scratch:5-Scratch + HGF:3	1
condition:day	Scratch + BMMPs:5-Scratch + HGF:3	1
condition:day	Scratch + TNFα:5-Scratch + HGF:3	1
condition:day	Scratch + HGF:5-Scratch + HGF:3	0.976525
condition:day	Scratch + TNFα + BMMPs:5-Scratch + HGF:3	0.999957
condition:day	Scratch + HGF + BMMPs:5-Scratch + HGF:3	0.9982
condition:day	Scratch + HGF + BMMPs:3-Scratch + TNFα + BMMPs:3	1
condition:day	Control:5-Scratch + TNFα + BMMPs:3	1
condition:day	TNFα:5-Scratch + TNFα + BMMPs:3	0.0227223
condition:day	HGF:5-Scratch + TNFα + BMMPs:3	1
condition:day	Scratch:5-Scratch + TNFα + BMMPs:3	1
condition:day	Scratch + BMMPs:5-Scratch + TNFα + BMMPs:3	1
condition:day	Scratch + TNFα:5-Scratch + TNFα + BMMPs:3	1
condition:day	Scratch + HGF:5-Scratch + TNFα + BMMPs:3	0.955944
condition:day	Scratch + TNFα + BMMPs:5-Scratch + TNFα + BMMPs:3	0.999993
condition:day	Scratch + HGF + BMMPs:5-Scratch + TNFα + BMMPs:3	0.995098
condition:day	Control:5-Scratch + HGF + BMMPs:3	0.99999
condition:day	TNFα:5-Scratch + HGF + BMMPs:3	0.00103914
condition:day	HGF:5-Scratch + HGF + BMMPs:3	1
condition:day	Scratch:5-Scratch + HGF + BMMPs:3	0.970416
condition:day	Scratch + BMMPs:5-Scratch + HGF + BMMPs:3	0.981498
condition:day	Scratch + TNFα:5-Scratch + HGF + BMMPs:3	0.999997
condition:day	Scratch + HGF:5-Scratch + HGF + BMMPs:3	0.402437
condition:day	Scratch + TNFα + BMMPs:5-Scratch + HGF + BMMPs:3	1
condition:day	Scratch + HGF + BMMPs:5-Scratch + HGF + BMMPs:3	0.639369
condition:day	TNFα:5-Control:5	0.0355996
condition:day	HGF:5-Control:5	1
condition:day	Scratch:5-Control:5	1
condition:day	Scratch + BMMPs:5-Control:5	1
condition:day	Scratch + TNFα:5-Control:5	1
condition:day	Scratch + HGF:5-Control:5	0.982023
condition:day	Scratch + TNFα + BMMPs:5-Control:5	0.99992
condition:day	Scratch + HGF + BMMPs:5-Control:5	0.998822
condition:day	HGF:5-TNFα:5	0.00994589
condition:day	Scratch:5-TNFα:5	0.24243
condition:day	Scratch + BMMPs:5-TNFα:5	0.206263
condition:day	Scratch + TNFα:5-TNFα:5	0.0297853
condition:day	Scratch + HGF:5-TNFα:5	0.891401
condition:day	Scratch + TNFα + BMMPs:5-TNFα:5	0.000646927
condition:day	Scratch + HGF + BMMPs:5-TNFα:5	0.702605
condition:day	Scratch:5-HGF:5	0.999959
condition:day	Scratch + BMMPs:5-HGF:5	0.999988
condition:day	Scratch + TNFα:5-HGF:5	1
condition:day	Scratch + HGF:5-HGF:5	0.859481
condition:day	Scratch + TNFα + BMMPs:5-HGF:5	1
condition:day	Scratch + HGF + BMMPs:5-HGF:5	0.968371
condition:day	Scratch + BMMPs:5-Scratch:5	1
condition:day	Scratch + TNFα:5-Scratch:5	1
condition:day	Scratch + HGF:5-Scratch:5	0.999998
condition:day	Scratch + TNFα + BMMPs:5-Scratch:5	0.939629
condition:day	Scratch + HGF + BMMPs:5-Scratch:5	1
condition:day	Scratch + TNFα:5-Scratch + BMMPs:5	1
condition:day	Scratch + HGF:5-Scratch + BMMPs:5	0.999991
condition:day	Scratch + TNFα + BMMPs:5-Scratch + BMMPs:5	0.958976
condition:day	Scratch + HGF + BMMPs:5-Scratch + BMMPs:5	1
condition:day	Scratch + HGF:5-Scratch + TNFα:5	0.973605
condition:day	Scratch + TNFα + BMMPs:5-Scratch + TNFα:5	0.999968
condition:day	Scratch + HGF + BMMPs:5-Scratch + TNFα:5	0.997832
condition:day	Scratch + TNFα + BMMPs:5-Scratch + HGF:5	0.316657
condition:day	Scratch + HGF + BMMPs:5-Scratch + HGF:5	1
condition:day	Scratch + HGF + BMMPs:5-Scratch + TNFα + BMMPs:5	0.539959

## Sheet: SCF
term	contrast	adj.p.value
condition	TNFα-Control	4.37317e-13
condition	HGF-Control	1.80034e-12
condition	Scratch-Control	4.37317e-13
condition	Scratch + BMMPs-Control	4.37317e-13
condition	Scratch + TNFα-Control	4.37317e-13
condition	Scratch + HGF-Control	4.37317e-13
condition	Scratch + TNFα + BMMPs-Control	4.37317e-13
condition	Scratch + HGF + BMMPs-Control	4.37317e-13
condition	HGF-TNFα	4.37317e-13
condition	Scratch-TNFα	4.37317e-13
condition	Scratch + BMMPs-TNFα	4.37317e-13
condition	Scratch + TNFα-TNFα	4.37317e-13
condition	Scratch + HGF-TNFα	4.37317e-13
condition	Scratch + TNFα + BMMPs-TNFα	4.37317e-13
condition	Scratch + HGF + BMMPs-TNFα	4.37317e-13
condition	Scratch-HGF	4.37317e-13
condition	Scratch + BMMPs-HGF	4.37317e-13
condition	Scratch + TNFα-HGF	4.37317e-13
condition	Scratch + HGF-HGF	4.37317e-13
condition	Scratch + TNFα + BMMPs-HGF	4.37317e-13
condition	Scratch + HGF + BMMPs-HGF	4.37317e-13
condition	Scratch + BMMPs-Scratch	1
condition	Scratch + TNFα-Scratch	4.37317e-13
condition	Scratch + HGF-Scratch	4.37983e-13
condition	Scratch + TNFα + BMMPs-Scratch	2.20767e-08
condition	Scratch + HGF + BMMPs-Scratch	4.37317e-13
condition	Scratch + TNFα-Scratch + BMMPs	4.37317e-13
condition	Scratch + HGF-Scratch + BMMPs	4.37983e-13
condition	Scratch + TNFα + BMMPs-Scratch + BMMPs	3.90547e-08
condition	Scratch + HGF + BMMPs-Scratch + BMMPs	4.37317e-13
condition	Scratch + HGF-Scratch + TNFα	4.37317e-13
condition	Scratch + TNFα + BMMPs-Scratch + TNFα	4.37317e-13
condition	Scratch + HGF + BMMPs-Scratch + TNFα	1.63763e-10
condition	Scratch + TNFα + BMMPs-Scratch + HGF	3.17741e-07
condition	Scratch + HGF + BMMPs-Scratch + HGF	4.37317e-13
condition	Scratch + HGF + BMMPs-Scratch + TNFα + BMMPs	4.37317e-13
day	3-1	4.37317e-13
day	5-1	0.403273
day	5-3	4.37317e-13
condition:day	TNFα:1-Control:1	4.37317e-13
condition:day	HGF:1-Control:1	4.37317e-13
condition:day	Scratch:1-Control:1	4.37317e-13
condition:day	Scratch + BMMPs:1-Control:1	4.37317e-13
condition:day	Scratch + TNFα:1-Control:1	4.37317e-13
condition:day	Scratch + HGF:1-Control:1	4.37317e-13
condition:day	Scratch + TNFα + BMMPs:1-Control:1	1.31094e-08
condition:day	Scratch + HGF + BMMPs:1-Control:1	4.37317e-13
condition:day	Control:3-Control:1	4.37317e-13
condition:day	TNFα:3-Control:1	4.37317e-13
condition:day	HGF:3-Control:1	1.85691e-08
condition:day	Scratch:3-Control:1	4.37317e-13
condition:day	Scratch + BMMPs:3-Control:1	4.37317e-13
condition:day	Scratch + TNFα:3-Control:1	4.37317e-13
condition:day	Scratch + HGF:3-Control:1	4.46199e-13
condition:day	Scratch + TNFα + BMMPs:3-Control:1	4.37317e-13
condition:day	Scratch + HGF + BMMPs:3-Control:1	4.37317e-13
condition:day	Control:5-Control:1	3.60004e-06
condition:day	TNFα:5-Control:1	4.37317e-13
condition:day	HGF:5-Control:1	9.50914e-07
condition:day	Scratch:5-Control:1	1
condition:day	Scratch + BMMPs:5-Control:1	7.28987e-09
condition:day	Scratch + TNFα:5-Control:1	4.37317e-13
condition:day	Scratch + HGF:5-Control:1	4.37317e-13
condition:day	Scratch + TNFα + BMMPs:5-Control:1	1
condition:day	Scratch + HGF + BMMPs:5-Control:1	4.37317e-13
condition:day	HGF:1-TNFα:1	0.000257977
condition:day	Scratch:1-TNFα:1	1.36995e-08
condition:day	Scratch + BMMPs:1-TNFα:1	5.90361e-12
condition:day	Scratch + TNFα:1-TNFα:1	1
condition:day	Scratch + HGF:1-TNFα:1	1
condition:day	Scratch + TNFα + BMMPs:1-TNFα:1	4.37317e-13
condition:day	Scratch + HGF + BMMPs:1-TNFα:1	1.44331e-07
condition:day	Control:3-TNFα:1	0.116009
condition:day	TNFα:3-TNFα:1	4.37317e-13
condition:day	HGF:3-TNFα:1	4.37317e-13
condition:day	Scratch:3-TNFα:1	0.192398
condition:day	Scratch + BMMPs:3-TNFα:1	0.307198
condition:day	Scratch + TNFα:3-TNFα:1	4.37317e-13
condition:day	Scratch + HGF:3-TNFα:1	4.37539e-13
condition:day	Scratch + TNFα + BMMPs:3-TNFα:1	4.37317e-13
condition:day	Scratch + HGF + BMMPs:3-TNFα:1	5.00155e-13
condition:day	Control:5-TNFα:1	4.37317e-13
condition:day	TNFα:5-TNFα:1	4.37317e-13
condition:day	HGF:5-TNFα:1	4.37317e-13
condition:day	Scratch:5-TNFα:1	4.37317e-13
condition:day	Scratch + BMMPs:5-TNFα:1	4.37317e-13
condition:day	Scratch + TNFα:5-TNFα:1	1
condition:day	Scratch + HGF:5-TNFα:1	0.0001083
condition:day	Scratch + TNFα + BMMPs:5-TNFα:1	4.37317e-13
condition:day	Scratch + HGF + BMMPs:5-TNFα:1	0.00391536
condition:day	Scratch:1-HGF:1	0.58975
condition:day	Scratch + BMMPs:1-HGF:1	0.00257297
condition:day	Scratch + TNFα:1-HGF:1	0.00376524
condition:day	Scratch + HGF:1-HGF:1	0.000169133
condition:day	Scratch + TNFα + BMMPs:1-HGF:1	4.37761e-13
condition:day	Scratch + HGF + BMMPs:1-HGF:1	4.51306e-13
condition:day	Control:3-HGF:1	5.51979e-10
condition:day	TNFα:3-HGF:1	4.37317e-13
condition:day	HGF:3-HGF:1	4.37317e-13
condition:day	Scratch:3-HGF:1	1.23687e-09
condition:day	Scratch + BMMPs:3-HGF:1	0.76096
condition:day	Scratch + TNFα:3-HGF:1	4.37317e-13
condition:day	Scratch + HGF:3-HGF:1	2.05412e-11
condition:day	Scratch + TNFα + BMMPs:3-HGF:1	4.37317e-13
condition:day	Scratch + HGF + BMMPs:3-HGF:1	4.37317e-13
condition:day	Control:5-HGF:1	4.37317e-13
condition:day	TNFα:5-HGF:1	4.37317e-13
condition:day	HGF:5-HGF:1	4.37317e-13
condition:day	Scratch:5-HGF:1	4.37317e-13
condition:day	Scratch + BMMPs:5-HGF:1	4.37983e-13
condition:day	Scratch + TNFα:5-HGF:1	7.24224e-05
condition:day	Scratch + HGF:5-HGF:1	7.84373e-13
condition:day	Scratch + TNFα + BMMPs:5-HGF:1	4.37317e-13
condition:day	Scratch + HGF + BMMPs:5-HGF:1	8.88434e-12
condition:day	Scratch + BMMPs:1-Scratch:1	0.892708
condition:day	Scratch + TNFα:1-Scratch:1	2.54635e-07
condition:day	Scratch + HGF:1-Scratch:1	8.81905e-09
condition:day	Scratch + TNFα + BMMPs:1-Scratch:1	4.75953e-13
condition:day	Scratch + HGF + BMMPs:1-Scratch:1	4.37539e-13
condition:day	Control:3-Scratch:1	5.59219e-13
condition:day	TNFα:3-Scratch:1	4.37317e-13
condition:day	HGF:3-Scratch:1	4.37317e-13
condition:day	Scratch:3-Scratch:1	6.30718e-13
condition:day	Scratch + BMMPs:3-Scratch:1	0.00111179
condition:day	Scratch + TNFα:3-Scratch:1	4.37317e-13
condition:day	Scratch + HGF:3-Scratch:1	3.54611e-07
condition:day	Scratch + TNFα + BMMPs:3-Scratch:1	4.37317e-13
condition:day	Scratch + HGF + BMMPs:3-Scratch:1	4.37317e-13
condition:day	Control:5-Scratch:1	4.37317e-13
condition:day	TNFα:5-Scratch:1	4.37317e-13
condition:day	HGF:5-Scratch:1	4.37317e-13
condition:day	Scratch:5-Scratch:1	4.37317e-13
condition:day	Scratch + BMMPs:5-Scratch:1	4.80616e-13
condition:day	Scratch + TNFα:5-Scratch:1	3.68442e-09
condition:day	Scratch + HGF:5-Scratch:1	4.40648e-13
condition:day	Scratch + TNFα + BMMPs:5-Scratch:1	4.37317e-13
condition:day	Scratch + HGF + BMMPs:5-Scratch:1	4.5508e-13
condition:day	Scratch + TNFα:1-Scratch + BMMPs:1	8.63315e-11
condition:day	Scratch + HGF:1-Scratch + BMMPs:1	4.08462e-12
condition:day	Scratch + TNFα + BMMPs:1-Scratch + BMMPs:1	7.08933e-12
condition:day	Scratch + HGF + BMMPs:1-Scratch + BMMPs:1	4.37317e-13
condition:day	Control:3-Scratch + BMMPs:1	4.41092e-13
condition:day	TNFα:3-Scratch + BMMPs:1	4.37317e-13
condition:day	HGF:3-Scratch + BMMPs:1	4.37317e-13
condition:day	Scratch:3-Scratch + BMMPs:1	4.442e-13
condition:day	Scratch + BMMPs:3-Scratch + BMMPs:1	4.17169e-07
condition:day	Scratch + TNFα:3-Scratch + BMMPs:1	4.37317e-13
condition:day	Scratch + HGF:3-Scratch + BMMPs:1	0.000957949
condition:day	Scratch + TNFα + BMMPs:3-Scratch + BMMPs:1	4.37317e-13
condition:day	Scratch + HGF + BMMPs:3-Scratch + BMMPs:1	4.37317e-13
condition:day	Control:5-Scratch + BMMPs:1	4.37317e-13
condition:day	TNFα:5-Scratch + BMMPs:1	4.37317e-13
condition:day	HGF:5-Scratch + BMMPs:1	4.37317e-13
condition:day	Scratch:5-Scratch + BMMPs:1	4.37317e-13
condition:day	Scratch + BMMPs:5-Scratch + BMMPs:1	1.19346e-11
condition:day	Scratch + TNFα:5-Scratch + BMMPs:1	2.14528e-12
condition:day	Scratch + HGF:5-Scratch + BMMPs:1	4.37539e-13
condition:day	Scratch + TNFα + BMMPs:5-Scratch + BMMPs:1	4.37317e-13
condition:day	Scratch + HGF + BMMPs:5-Scratch + BMMPs:1	4.37761e-13
condition:day	Scratch + HGF:1-Scratch + TNFα:1	1
condition:day	Scratch + TNFα + BMMPs:1-Scratch + TNFα:1	4.37317e-13
condition:day	Scratch + HGF + BMMPs:1-Scratch + TNFα:1	7.79654e-09
condition:day	Control:3-Scratch + TNFα:1	0.0132793
condition:day	TNFα:3-Scratch + TNFα:1	4.37317e-13
condition:day	HGF:3-Scratch + TNFα:1	4.37317e-13
condition:day	Scratch:3-Scratch + TNFα:1	0.0256562
condition:day	Scratch + BMMPs:3-Scratch + TNFα:1	0.82959
condition:day	Scratch + TNFα:3-Scratch + TNFα:1	4.37317e-13
condition:day	Scratch + HGF:3-Scratch + TNFα:1	4.39093e-13
condition:day	Scratch + TNFα + BMMPs:3-Scratch + TNFα:1	4.37317e-13
condition:day	Scratch + HGF + BMMPs:3-Scratch + TNFα:1	4.5508e-13
condition:day	Control:5-Scratch + TNFα:1	4.37317e-13
condition:day	TNFα:5-Scratch + TNFα:1	4.37317e-13
condition:day	HGF:5-Scratch + TNFα:1	4.37317e-13
condition:day	Scratch:5-Scratch + TNFα:1	4.37317e-13
condition:day	Scratch + BMMPs:5-Scratch + TNFα:1	4.37317e-13
condition:day	Scratch + TNFα:5-Scratch + TNFα:1	0.999986
condition:day	Scratch + HGF:5-Scratch + TNFα:1	6.15479e-06
condition:day	Scratch + TNFα + BMMPs:5-Scratch + TNFα:1	4.37317e-13
condition:day	Scratch + HGF + BMMPs:5-Scratch + TNFα:1	0.000269142
condition:day	Scratch + TNFα + BMMPs:1-Scratch + HGF:1	4.37317e-13
condition:day	Scratch + HGF + BMMPs:1-Scratch + HGF:1	2.24883e-07
condition:day	Control:3-Scratch + HGF:1	0.15336
condition:day	TNFα:3-Scratch + HGF:1	4.37317e-13
condition:day	HGF:3-Scratch + HGF:1	4.37317e-13
condition:day	Scratch:3-Scratch + HGF:1	0.246629
condition:day	Scratch + BMMPs:3-Scratch + HGF:1	0.243866
condition:day	Scratch + TNFα:3-Scratch + HGF:1	4.37317e-13
condition:day	Scratch + HGF:3-Scratch + HGF:1	4.37539e-13
condition:day	Scratch + TNFα + BMMPs:3-Scratch + HGF:1	4.37317e-13
condition:day	Scratch + HGF + BMMPs:3-Scratch + HGF:1	5.12146e-13
condition:day	Control:5-Scratch + HGF:1	4.37317e-13
condition:day	TNFα:5-Scratch + HGF:1	4.37317e-13
condition:day	HGF:5-Scratch + HGF:1	4.37317e-13
condition:day	Scratch:5-Scratch + HGF:1	4.37317e-13
condition:day	Scratch + BMMPs:5-Scratch + HGF:1	4.37317e-13
condition:day	Scratch + TNFα:5-Scratch + HGF:1	1
condition:day	Scratch + HGF:5-Scratch + HGF:1	0.000165737
condition:day	Scratch + TNFα + BMMPs:5-Scratch + HGF:1	4.37317e-13
condition:day	Scratch + HGF + BMMPs:5-Scratch + HGF:1	0.00574916
condition:day	Scratch + HGF + BMMPs:1-Scratch + TNFα + BMMPs:1	4.37317e-13
condition:day	Control:3-Scratch + TNFα + BMMPs:1	4.37317e-13
condition:day	TNFα:3-Scratch + TNFα + BMMPs:1	4.37317e-13
condition:day	HGF:3-Scratch + TNFα + BMMPs:1	4.37539e-13
condition:day	Scratch:3-Scratch + TNFα + BMMPs:1	4.37317e-13
condition:day	Scratch + BMMPs:3-Scratch + TNFα + BMMPs:1	4.37317e-13
condition:day	Scratch + TNFα:3-Scratch + TNFα + BMMPs:1	4.37317e-13
condition:day	Scratch + HGF:3-Scratch + TNFα + BMMPs:1	0.000877458
condition:day	Scratch + TNFα + BMMPs:3-Scratch + TNFα + BMMPs:1	4.37317e-13
condition:day	Scratch + HGF + BMMPs:3-Scratch + TNFα + BMMPs:1	4.37317e-13
condition:day	Control:5-Scratch + TNFα + BMMPs:1	4.38205e-13
condition:day	TNFα:5-Scratch + TNFα + BMMPs:1	4.37317e-13
condition:day	HGF:5-Scratch + TNFα + BMMPs:1	4.37539e-13
condition:day	Scratch:5-Scratch + TNFα + BMMPs:1	2.1011e-09
condition:day	Scratch + BMMPs:5-Scratch + TNFα + BMMPs:1	1
condition:day	Scratch + TNFα:5-Scratch + TNFα + BMMPs:1	4.37317e-13
condition:day	Scratch + HGF:5-Scratch + TNFα + BMMPs:1	4.37317e-13
condition:day	Scratch + TNFα + BMMPs:5-Scratch + TNFα + BMMPs:1	6.74859e-08
condition:day	Scratch + HGF + BMMPs:5-Scratch + TNFα + BMMPs:1	4.37317e-13
condition:day	Control:3-Scratch + HGF + BMMPs:1	0.0343441
condition:day	TNFα:3-Scratch + HGF + BMMPs:1	4.37317e-13
condition:day	HGF:3-Scratch + HGF + BMMPs:1	4.37317e-13
condition:day	Scratch:3-Scratch + HGF + BMMPs:1	0.0180529
condition:day	Scratch + BMMPs:3-Scratch + HGF + BMMPs:1	2.56273e-12
condition:day	Scratch + TNFα:3-Scratch + HGF + BMMPs:1	4.37317e-13
condition:day	Scratch + HGF:3-Scratch + HGF + BMMPs:1	4.37317e-13
condition:day	Scratch + TNFα + BMMPs:3-Scratch + HGF + BMMPs:1	4.37317e-13
condition:day	Scratch + HGF + BMMPs:3-Scratch + HGF + BMMPs:1	0.00567259
condition:day	Control:5-Scratch + HGF + BMMPs:1	4.37317e-13
condition:day	TNFα:5-Scratch + HGF + BMMPs:1	4.37317e-13
condition:day	HGF:5-Scratch + HGF + BMMPs:1	4.37317e-13
condition:day	Scratch:5-Scratch + HGF + BMMPs:1	4.37317e-13
condition:day	Scratch + BMMPs:5-Scratch + HGF + BMMPs:1	4.37317e-13
condition:day	Scratch + TNFα:5-Scratch + HGF + BMMPs:1	5.42955e-07
condition:day	Scratch + HGF:5-Scratch + HGF + BMMPs:1	0.984604
condition:day	Scratch + TNFα + BMMPs:5-Scratch + HGF + BMMPs:1	4.37317e-13
condition:day	Scratch + HGF + BMMPs:5-Scratch + HGF + BMMPs:1	0.471888
condition:day	TNFα:3-Control:3	4.37317e-13
condition:day	HGF:3-Control:3	4.37317e-13
condition:day	Scratch:3-Control:3	1
condition:day	Scratch + BMMPs:3-Control:3	4.36741e-06
condition:day	Scratch + TNFα:3-Control:3	4.37317e-13
condition:day	Scratch + HGF:3-Control:3	4.37317e-13
condition:day	Scratch + TNFα + BMMPs:3-Control:3	4.37317e-13
condition:day	Scratch + HGF + BMMPs:3-Control:3	2.86071e-09
condition:day	Control:5-Control:3	4.37317e-13
condition:day	TNFα:5-Control:3	4.37317e-13
condition:day	HGF:5-Control:3	4.37317e-13
condition:day	Scratch:5-Control:3	4.37317e-13
condition:day	Scratch + BMMPs:5-Control:3	4.37317e-13
condition:day	Scratch + TNFα:5-Control:3	0.254341
condition:day	Scratch + HGF:5-Control:3	0.875541
condition:day	Scratch + TNFα + BMMPs:5-Control:3	4.37317e-13
condition:day	Scratch + HGF + BMMPs:5-Control:3	0.999977
condition:day	HGF:3-TNFα:3	4.37317e-13
condition:day	Scratch:3-TNFα:3	4.37317e-13
condition:day	Scratch + BMMPs:3-TNFα:3	4.37317e-13
condition:day	Scratch + TNFα:3-TNFα:3	4.46865e-13
condition:day	Scratch + HGF:3-TNFα:3	4.37317e-13
condition:day	Scratch + TNFα + BMMPs:3-TNFα:3	4.37317e-13
condition:day	Scratch + HGF + BMMPs:3-TNFα:3	4.37317e-13
condition:day	Control:5-TNFα:3	4.37317e-13
condition:day	TNFα:5-TNFα:3	4.37317e-13
condition:day	HGF:5-TNFα:3	4.37317e-13
condition:day	Scratch:5-TNFα:3	4.37317e-13
condition:day	Scratch + BMMPs:5-TNFα:3	4.37317e-13
condition:day	Scratch + TNFα:5-TNFα:3	4.37317e-13
condition:day	Scratch + HGF:5-TNFα:3	4.37317e-13
condition:day	Scratch + TNFα + BMMPs:5-TNFα:3	4.37317e-13
condition:day	Scratch + HGF + BMMPs:5-TNFα:3	4.37317e-13
condition:day	Scratch:3-HGF:3	4.37317e-13
condition:day	Scratch + BMMPs:3-HGF:3	4.37317e-13
condition:day	Scratch + TNFα:3-HGF:3	4.37317e-13
condition:day	Scratch + HGF:3-HGF:3	4.37317e-13
condition:day	Scratch + TNFα + BMMPs:3-HGF:3	4.37317e-13
condition:day	Scratch + HGF + BMMPs:3-HGF:3	4.37317e-13
condition:day	Control:5-HGF:3	0.999428
condition:day	TNFα:5-HGF:3	4.37317e-13
condition:day	HGF:5-HGF:3	0.999997
condition:day	Scratch:5-HGF:3	1.17581e-07
condition:day	Scratch + BMMPs:5-HGF:3	4.37317e-13
condition:day	Scratch + TNFα:5-HGF:3	4.37317e-13
condition:day	Scratch + HGF:5-HGF:3	4.37317e-13
condition:day	Scratch + TNFα + BMMPs:5-HGF:3	3.6352e-09
condition:day	Scratch + HGF + BMMPs:5-HGF:3	4.37317e-13
condition:day	Scratch + BMMPs:3-Scratch:3	9.88436e-06
condition:day	Scratch + TNFα:3-Scratch:3	4.37317e-13
condition:day	Scratch + HGF:3-Scratch:3	4.37317e-13
condition:day	Scratch + TNFα + BMMPs:3-Scratch:3	4.37317e-13
condition:day	Scratch + HGF + BMMPs:3-Scratch:3	1.27104e-09
condition:day	Control:5-Scratch:3	4.37317e-13
condition:day	TNFα:5-Scratch:3	4.37317e-13
condition:day	HGF:5-Scratch:3	4.37317e-13
condition:day	Scratch:5-Scratch:3	4.37317e-13
condition:day	Scratch + BMMPs:5-Scratch:3	4.37317e-13
condition:day	Scratch + TNFα:5-Scratch:3	0.382142
condition:day	Scratch + HGF:5-Scratch:3	0.753807
condition:day	Scratch + TNFα + BMMPs:5-Scratch:3	4.37317e-13
condition:day	Scratch + HGF + BMMPs:5-Scratch:3	0.999554
condition:day	Scratch + TNFα:3-Scratch + BMMPs:3	4.37317e-13
condition:day	Scratch + HGF:3-Scratch + BMMPs:3	4.73954e-13
condition:day	Scratch + TNFα + BMMPs:3-Scratch + BMMPs:3	4.37317e-13
condition:day	Scratch + HGF + BMMPs:3-Scratch + BMMPs:3	4.37539e-13
condition:day	Control:5-Scratch + BMMPs:3	4.37317e-13
condition:day	TNFα:5-Scratch + BMMPs:3	4.37317e-13
condition:day	HGF:5-Scratch + BMMPs:3	4.37317e-13
condition:day	Scratch:5-Scratch + BMMPs:3	4.37317e-13
condition:day	Scratch + BMMPs:5-Scratch + BMMPs:3	4.37317e-13
condition:day	Scratch + TNFα:5-Scratch + BMMPs:3	0.146163
condition:day	Scratch + HGF:5-Scratch + BMMPs:3	1.18685e-09
condition:day	Scratch + TNFα + BMMPs:5-Scratch + BMMPs:3	4.37317e-13
condition:day	Scratch + HGF + BMMPs:5-Scratch + BMMPs:3	5.56179e-08
condition:day	Scratch + HGF:3-Scratch + TNFα:3	4.37317e-13
condition:day	Scratch + TNFα + BMMPs:3-Scratch + TNFα:3	4.83058e-13
condition:day	Scratch + HGF + BMMPs:3-Scratch + TNFα:3	4.37317e-13
condition:day	Control:5-Scratch + TNFα:3	4.37317e-13
condition:day	TNFα:5-Scratch + TNFα:3	4.37317e-13
condition:day	HGF:5-Scratch + TNFα:3	4.37317e-13
condition:day	Scratch:5-Scratch + TNFα:3	4.37317e-13
condition:day	Scratch + BMMPs:5-Scratch + TNFα:3	4.37317e-13
condition:day	Scratch + TNFα:5-Scratch + TNFα:3	4.37317e-13
condition:day	Scratch + HGF:5-Scratch + TNFα:3	4.37317e-13
condition:day	Scratch + TNFα + BMMPs:5-Scratch + TNFα:3	4.37317e-13
condition:day	Scratch + HGF + BMMPs:5-Scratch + TNFα:3	4.37317e-13
condition:day	Scratch + TNFα + BMMPs:3-Scratch + HGF:3	4.37317e-13
condition:day	Scratch + HGF + BMMPs:3-Scratch + HGF:3	4.37317e-13
condition:day	Control:5-Scratch + HGF:3	4.37317e-13
condition:day	TNFα:5-Scratch + HGF:3	4.37317e-13
condition:day	HGF:5-Scratch + HGF:3	4.37317e-13
condition:day	Scratch:5-Scratch + HGF:3	4.41536e-13
condition:day	Scratch + BMMPs:5-Scratch + HGF:3	0.00150595
condition:day	Scratch + TNFα:5-Scratch + HGF:3	4.37539e-13
condition:day	Scratch + HGF:5-Scratch + HGF:3	4.37317e-13
condition:day	Scratch + TNFα + BMMPs:5-Scratch + HGF:3	4.56191e-13
condition:day	Scratch + HGF + BMMPs:5-Scratch + HGF:3	4.37317e-13
condition:day	Scratch + HGF + BMMPs:3-Scratch + TNFα + BMMPs:3	4.37539e-13
condition:day	Control:5-Scratch + TNFα + BMMPs:3	4.37317e-13
condition:day	TNFα:5-Scratch + TNFα + BMMPs:3	4.37317e-13
condition:day	HGF:5-Scratch + TNFα + BMMPs:3	4.37317e-13
condition:day	Scratch:5-Scratch + TNFα + BMMPs:3	4.37317e-13
condition:day	Scratch + BMMPs:5-Scratch + TNFα + BMMPs:3	4.37317e-13
condition:day	Scratch + TNFα:5-Scratch + TNFα + BMMPs:3	4.37317e-13
condition:day	Scratch + HGF:5-Scratch + TNFα + BMMPs:3	4.37317e-13
condition:day	Scratch + TNFα + BMMPs:5-Scratch + TNFα + BMMPs:3	4.37317e-13
condition:day	Scratch + HGF + BMMPs:5-Scratch + TNFα + BMMPs:3	4.37317e-13
condition:day	Control:5-Scratch + HGF + BMMPs:3	4.37317e-13
condition:day	TNFα:5-Scratch + HGF + BMMPs:3	4.37317e-13
condition:day	HGF:5-Scratch + HGF + BMMPs:3	4.37317e-13
condition:day	Scratch:5-Scratch + HGF + BMMPs:3	4.37317e-13
condition:day	Scratch + BMMPs:5-Scratch + HGF + BMMPs:3	4.37317e-13
condition:day	Scratch + TNFα:5-Scratch + HGF + BMMPs:3	5.42788e-13
condition:day	Scratch + HGF:5-Scratch + HGF + BMMPs:3	1.05904e-05
condition:day	Scratch + TNFα + BMMPs:5-Scratch + HGF + BMMPs:3	4.37317e-13
condition:day	Scratch + HGF + BMMPs:5-Scratch + HGF + BMMPs:3	2.21399e-07
condition:day	TNFα:5-Control:5	4.37317e-13
condition:day	HGF:5-Control:5	1
condition:day	Scratch:5-Control:5	2.24241e-05
condition:day	Scratch + BMMPs:5-Control:5	4.37761e-13
condition:day	Scratch + TNFα:5-Control:5	4.37317e-13
condition:day	Scratch + HGF:5-Control:5	4.37317e-13
condition:day	Scratch + TNFα + BMMPs:5-Control:5	6.98314e-07
condition:day	Scratch + HGF + BMMPs:5-Control:5	4.37317e-13
condition:day	HGF:5-TNFα:5	4.37317e-13
condition:day	Scratch:5-TNFα:5	4.37317e-13
condition:day	Scratch + BMMPs:5-TNFα:5	4.37317e-13
condition:day	Scratch + TNFα:5-TNFα:5	4.37317e-13
condition:day	Scratch + HGF:5-TNFα:5	4.37317e-13
condition:day	Scratch + TNFα + BMMPs:5-TNFα:5	4.37317e-13
condition:day	Scratch + HGF + BMMPs:5-TNFα:5	4.37317e-13
condition:day	Scratch:5-HGF:5	6.00153e-06
condition:day	Scratch + BMMPs:5-HGF:5	4.37539e-13
condition:day	Scratch + TNFα:5-HGF:5	4.37317e-13
condition:day	Scratch + HGF:5-HGF:5	4.37317e-13
condition:day	Scratch + TNFα + BMMPs:5-HGF:5	1.83721e-07
condition:day	Scratch + HGF + BMMPs:5-HGF:5	4.37317e-13
condition:day	Scratch + BMMPs:5-Scratch:5	1.17488e-09
condition:day	Scratch + TNFα:5-Scratch:5	4.37317e-13
condition:day	Scratch + HGF:5-Scratch:5	4.37317e-13
condition:day	Scratch + TNFα + BMMPs:5-Scratch:5	1
condition:day	Scratch + HGF + BMMPs:5-Scratch:5	4.37317e-13
condition:day	Scratch + TNFα:5-Scratch + BMMPs:5	4.37317e-13
condition:day	Scratch + HGF:5-Scratch + BMMPs:5	4.37317e-13
condition:day	Scratch + TNFα + BMMPs:5-Scratch + BMMPs:5	3.74083e-08
condition:day	Scratch + HGF + BMMPs:5-Scratch + BMMPs:5	4.37317e-13
condition:day	Scratch + HGF:5-Scratch + TNFα:5	0.000382358
condition:day	Scratch + TNFα + BMMPs:5-Scratch + TNFα:5	4.37317e-13
condition:day	Scratch + HGF + BMMPs:5-Scratch + TNFα:5	0.0120691
condition:day	Scratch + TNFα + BMMPs:5-Scratch + HGF:5	4.37317e-13
condition:day	Scratch + HGF + BMMPs:5-Scratch + HGF:5	0.999998
condition:day	Scratch + HGF + BMMPs:5-Scratch + TNFα + BMMPs:5	4.37317e-13
